# Supplementary material for: Causal associations of thyroid function with inflammatory bowel disease and the mediating role of cytokines
Source: Front Endocrinol (Lausanne). 2024 May 30;15:1376139. doi: 10.3389/fendo.2024.1376139 (PMC11169666; doi:10.3389/fendo.2024.1376139)
Supplement: Supplementary file 1 [file Table_1.xlsx]

## Sheet: Supplementary Table 1
Supplementary Table 1. Description of GWAS summary statitics used for this study
Exposoure/outcome	First author (year)	Consortiums	Sample size (n)	Case (n)	control (n)	Ethnicity	GWAS ID or URL
fT3	Sterenborg et al. (2023 publication)	ThyroidOmics Consortium	57107	NA	NA	European	https://transfer.sysepi.medizin.uni-greifswald.de/thyroidomics/datasets-new/
fT4	Sterenborg et al. (2023 publication)	ThyroidOmics Consortium	117166	NA	NA	European	https://transfer.sysepi.medizin.uni-greifswald.de/thyroidomics/datasets-new/
fT3/fT4	Sterenborg et al. (2023 publication)	ThyroidOmics Consortium	48194	NA	NA	European	https://transfer.sysepi.medizin.uni-greifswald.de/thyroidomics/datasets-new/
TPO positivity	Medici et al. (2014)	NA	16717	NA	NA	European	https://transfer.sysepi.medizin.uni-greifswald.de/thyroidomics/datasets-new/
TSH	Sterenborg et al. (2023 publication)	ThyroidOmics Consortium	269086	NA	NA	European	https://transfer.sysepi.medizin.uni-greifswald.de/thyroidomics/datasets-new/
hyperthyroidism	Sterenborg et al. (2023 publication)	ThyroidOmics Consortium	141549	NA	NA	European	https://transfer.sysepi.medizin.uni-greifswald.de/thyroidomics/datasets-new/
hypothyroidism	Sterenborg et al. (2023 publication)	ThyroidOmics Consortium	153241	NA	NA	European	https://transfer.sysepi.medizin.uni-greifswald.de/thyroidomics/datasets-new/
IBD	Liu ZJ et al. (2015)	IIBDGC	34652	12882	21770	European	http://gwas.mrcieu.ac.uk/ieu-a-31
IBD	NA	FinnGen	377277	7625	369652	European	https://storage.googleapis.com/finngen-public-data-r9/summary_stats/finngen_R9_K11_IBD_STRICT.gz
IBD	de Lange et al. (2017)	NA	59957	25042	34915	European predominately	http://gwas.mrcieu.ac.uk/ebi-a-GCST004131
CD	Liu ZJ et al. (2015)	IIBDGC	20883	5956	14927	European	http://gwas.mrcieu.ac.uk/ieu-a-30
CD	NA	FinnGen	377110	1665	375445	European	https://storage.googleapis.com/finngen-public-data-r9/summary_stats/finngen_R9_K11_CD_STRICT2.gz
CD	de Lange et al. (2017)	NA	40266	12194	28072	European predominately	http://gwas.mrcieu.ac.uk/ebi-a-GCST004132
UC	Liu ZJ et al. (2015)	IIBDGC	27432	6968	20464	European	http://gwas.mrcieu.ac.uk/ieu-a-32
UC	NA	FinnGen	376564	5034	371530	European	https://storage.googleapis.com/finngen-public-data-r9/summary_stats/finngen_R9_K11_UC_STRICT2.gz
UC	de Lange et al. (2017)	NA	45975	12366	33609	European predominately	http://gwas.mrcieu.ac.uk/ebi-a-GCST004133
Cytokines	Ahola-Olli et al. (2017)	YFS, FINRISK 1997 and FINRISK 2002	8,293	NA	NA	European
fT3: free triiodothyronine; T4: free thyroxine; fT3/T4: The ratio of fT3 to fT4; TSH: thyrotrophin; TPOAb: thyroid peroxidase antibody; IBD: inflammatory bowel disease; CD: crohn disease; UC: ulcerative colitis; IIBDGC: International IBD Genetics Consortium
		369652

## Sheet: Supplementary Table 2
Supplementary Table 2. Number of genome-wide significant index SNPs for exposure in the study
Exposure	Consortiums	SNPs	Variance	Average F stastitic
fT3	ThyroidOmics Consortium	6	0.0091	82.22
fT4	ThyroidOmics Consortium	65	0.0475065	83.6736
fT3/fT4	ThyroidOmics Consortium	13	0.0359005	132.295
TPO positivity	Medici et al.	6	0.0121827	28.76
TSH	ThyroidOmics Consortium	173	0.0978891	149.862
hyperthyroidism	ThyroidOmics Consortium	29	0.0152605	71.2562
hypothyroidism	ThyroidOmics Consortium	6	0.00195634	49.5343
IBD	IIBDGC	69	0.123601	62.2234
IBD	FinnGen	52	0.00907668	65.8748
IBD	de Lange et al.	127	0.144154	68.1889
CD	IIBDGC	56	0.159389	59.7088
CD	FinnGen	12	0.00152934	47.9985
CD	de Lange et al.	89	0.169984	77.182
UC	IIBDGC	45	0.105983	64.8168
UC	FinnGen	37	0.00577908	58.9149
UC	de Lange et al.	64	0.0952915	68.6181

## Sheet: Supplementary Table 3
Supplementary Table3. Genome-wide significant index SNPs for this study
fT3 as exposure
SNP	A1	A2	EAF	Beta	Se	pval	F statistics
rs2235544	A	C	0.5227	-0.0698	0.0057	1.865e-34	149.95
rs17628883	A	G	0.1027	-0.0571	0.0097	3.89e-09	34.6507
rs1521985	T	C	0.4854	-0.0354	0.0059	2.711e-09	35.9986
rs78677597	A	C	0.7704	-0.0517	0.0069	8.487e-14	56.1394
rs1588635	A	C	0.3431	0.069	0.0062	1.435e-28	123.851
rs4842131	T	C	0.4353	-0.0597	0.0062	4.608e-22	92.7146
fT4 as exposure
SNP	A1	A2	EAF	Beta	Se	pval	F statistics
rs2002042	T	C	0.2652	0.0263	0.0048	3.648e-08	30.0207
rs7093295	T	C	0.4631	-0.0252	0.0042	3.017e-09	35.9994
rs1243192	A	C	0.3061	0.0267	0.0045	4.04e-09	35.2038
rs10822059	T	G	0.6095	0.0255	0.0043	4.035e-09	35.1671
rs7094660	A	G	0.5032	-0.0233	0.0042	2.227e-08	30.7756
rs10838738	A	G	0.6536	0.0376	0.0044	2.283e-17	73.0235
rs3741156	C	G	0.2498	-0.0299	0.0052	1.032e-08	33.0619
rs12691474	T	C	0.6109	0.0238	0.0043	3.157e-08	30.6344
rs11240565	T	C	0.3896	-0.0288	0.0043	1.853e-11	44.8581
rs4762679	T	C	0.134	-0.055	0.0064	5.268e-18	73.8513
rs73079474	T	C	0.9723	-0.0962	0.0162	2.744e-09	35.2625
rs76895963	T	G	0.9796	-0.1205	0.0194	5.608e-10	38.5799
rs11183272	A	C	0.473	-0.0317	0.0042	4.645e-14	56.9656
rs2450992	T	C	0.4515	0.0236	0.0042	1.821e-08	31.5732
rs9512371	T	C	0.674	0.0287	0.0047	9.284e-10	37.2873
rs6562774	A	C	0.4687	0.0262	0.0043	1.07e-09	37.1243
rs945019	A	G	0.7914	-0.0405	0.0052	7.393e-15	60.6591
rs11626434	C	G	0.3564	0.0594	0.0044	4.619e-41	182.247
rs7146111	A	G	0.3854	0.0264	0.0043	8.046e-10	37.6932
rs1537423	A	G	0.4342	-0.029	0.0042	5.156e-12	47.6749
rs1352814	T	C	0.6807	0.0484	0.0045	2.919e-27	115.68
rs1197383	A	T	0.772	0.0273	0.005	4.758e-08	29.8111
rs11626350	A	G	0.2017	-0.0338	0.0053	1.924e-10	40.67
rs2235544	A	C	0.525	0.1389	0.0042	1e-200	1093.7
rs11206316	A	T	0.8738	0.0393	0.0064	7.944e-10	37.7066
rs17477923	T	C	0.7395	-0.0318	0.0048	2.597e-11	43.8899
rs340029	T	C	0.6119	-0.0238	0.0042	1.944e-08	32.1106
rs8038670	T	G	0.3577	0.0371	0.0044	5.907e-17	71.0943
rs4146836	C	G	0.5357	-0.0367	0.0042	3.176e-18	76.353
rs11860343	A	G	0.1716	0.032	0.0056	1.21e-08	32.6525
rs11075287	T	G	0.302	-0.0252	0.0046	4.056e-08	30.0108
rs2644983	T	C	0.1602	-0.041	0.0057	7.844e-13	51.7381
rs6839	T	C	0.6433	0.0353	0.0047	9.308e-14	56.4087
rs3827948	T	G	0.3491	0.027	0.0044	1.061e-09	37.6543
rs178791	A	C	0.4683	0.0391	0.0042	1.064e-20	86.6658
rs16962266	T	C	0.9491	-0.0867	0.0098	9.544e-19	78.267
rs56069042	A	G	0.9639	0.1121	0.0121	2.31e-20	85.8287
rs6510177	T	C	0.2	-0.0362	0.0058	5.406e-10	38.9541
rs6430552	T	C	0.4119	-0.0412	0.0044	7.629e-21	87.6761
rs11675434	T	C	0.4052	-0.0402	0.0044	5.778e-20	83.4716
rs3821083	A	C	0.7547	0.0307	0.005	8.966e-10	37.6989
rs925612	T	C	0.4689	-0.0279	0.0042	2.656e-11	44.1268
rs56252332	A	T	0.1602	-0.041	0.0058	2.351e-12	49.9694
rs775722	T	C	0.5518	-0.0234	0.0042	2.904e-08	31.0403
rs13107325	T	C	0.071	0.0539	0.0086	4.446e-10	39.2801
rs112649654	T	G	0.9016	-0.1047	0.0071	7.71e-49	217.455
rs4704397	A	G	0.3848	-0.0327	0.0043	3.791e-14	57.8297
rs17185536	T	C	0.2375	0.0656	0.0051	2.997e-38	165.447
rs3734358	A	G	0.8759	-0.0467	0.0065	6.617e-13	51.6178
rs75705948	A	G	0.6379	0.0451	0.0044	3.174e-24	105.061
rs9356988	A	G	0.2678	-0.0419	0.0047	5.445e-19	79.474
rs9461443	A	T	0.7583	-0.0276	0.0049	1.788e-08	31.7262
rs881858	A	G	0.701	-0.0324	0.0047	8.416e-12	47.5211
rs6909630	T	C	0.2157	0.0374	0.0052	4.143e-13	51.7284
rs1731951	A	T	0.4564	-0.0259	0.0042	8.807e-10	38.0271
rs4721388	A	C	0.6931	0.0373	0.0049	3.38e-14	57.9452
rs794375	T	C	0.5812	0.0279	0.0044	2.508e-10	40.2064
rs3134113	T	C	0.5925	-0.0326	0.0042	1.62e-14	60.2461
rs6471865	A	C	0.8661	0.0501	0.0061	2.944e-16	67.4541
rs965513	A	G	0.3399	-0.0834	0.0044	1.393e-78	359.268
rs7858917	A	T	0.2945	-0.0375	0.0046	2.136e-16	66.4568
rs10760344	T	G	0.3362	-0.0402	0.0045	1.98e-19	79.803
rs2810494	A	G	0.3706	0.0294	0.0044	2.799e-11	44.6459
rs4842131	T	C	0.4392	-0.0866	0.0045	1.116e-83	370.342
rs7873463	A	C	0.276	-0.0327	0.0048	6.535e-12	46.4093
fT/fT4 as exposure
SNP	A1	A2	EAF	Beta	Se	pval	F statistics
rs7077440	T	C	0.7419	0.0072	0.0013	2.063e-08	30.6733
rs3764009	T	C	0.8535	-0.0131	0.0016	6.061e-17	67.0322
rs11626434	C	G	0.3583	-0.0118	0.0012	7.109e-23	96.6901
rs12437279	T	C	0.3445	0.0102	0.0012	8.58e-18	72.2467
rs12085757	T	C	0.3801	0.0079	0.0011	3.849e-12	51.5764
rs2235544	A	C	0.5274	-0.0291	0.0011	4.48e-153	699.814
rs4115668	A	G	0.3651	0.0071	0.0012	2.783e-09	35.0054
rs11675342	T	C	0.4201	0.0074	0.0011	4.78e-11	45.2544
rs1921776	T	C	0.4104	0.0065	0.0011	8.369e-09	34.9158
rs11735565	A	G	0.9014	0.0237	0.0019	3.894e-37	155.586
rs9379780	A	G	0.6084	0.0073	0.0011	1.634e-10	44.0395
rs925489	T	C	0.6583	-0.019	0.0011	5.632e-63	298.334
rs6477547	T	C	0.3188	0.0113	0.0012	2.074e-22	88.6698
TPOAb as exposure
SNP	A1	A2	EAF	Beta	Se	pval	F statistics
rs11602677	A	G	0.2634	0.1701	0.0347	9.16e-07	24.0269
rs16999999	T	C	0.0885	0.3118	0.0619	4.84e-07	25.368
rs17786733	A	T	0.4245	0.1845	0.0296	4.46e-10	38.847
rs2476601	A	G	0.0944	0.2741	0.0541	4.04e-07	25.6668
rs2523567	C	G	0.825	-0.2874	0.0496	7.06e-09	33.5695
rs4766517	C	G	0.5875	-0.2344	0.0468	5.4e-07	25.0817
TSH as exposure
SNP	A1	A2	EAF	Beta	Se	pval	F statistics
rs10748781	A	C	0.5743	-0.059	0.003	1.974e-87	386.775
rs11190335	A	G	0.4156	0.0166	0.003	2.794e-08	30.6176
rs1931666	A	T	0.6862	-0.0181	0.0033	3.522e-08	30.0833
rs12783458	C	G	0.6274	0.0226	0.003	5.565e-14	56.7507
rs17481499	T	C	0.1696	0.0459	0.0038	9.133e-33	145.9
rs4933466	A	G	0.6025	0.033	0.003	2.665e-28	120.999
rs4934383	T	C	0.6616	-0.0228	0.0031	8.636e-14	54.0932
rs1342454	A	G	0.0341	0.0548	0.0083	4.362e-11	43.5915
rs35604552	T	C	0.2591	-0.023	0.0036	1.217e-10	40.8176
rs17020127	A	G	0.9127	-0.1026	0.0051	1.571e-88	404.717
rs11605461	A	G	0.4755	-0.0388	0.0029	6.913e-41	179.005
rs11221835	T	C	0.2335	-0.0221	0.0034	1.333e-10	42.2497
rs11602347	C	G	0.5976	-0.0239	0.0031	9.197e-15	59.4387
rs179785	A	G	0.4835	0.0182	0.0029	4.347e-10	39.3861
rs11038357	A	T	0.2845	-0.0652	0.0032	1.26e-92	415.138
rs11204756	A	G	0.5034	-0.0193	0.0029	3.905e-11	44.291
rs2581928	A	G	0.2653	-0.0222	0.0033	8.69e-12	45.2559
rs2229738	T	C	0.0946	-0.0394	0.0055	8.409e-13	51.3173
rs523587	T	C	0.4296	0.0163	0.0029	2.288e-08	31.5919
rs56279106	A	G	0.2726	-0.0195	0.0032	2.026e-09	37.1335
rs10751136	A	G	0.5022	0.0191	0.0029	3.89e-11	43.3778
rs9729157	T	C	0.6356	0.0222	0.003	1.762e-13	54.7596
rs7529705	A	G	0.3744	0.053	0.003	9.076e-71	312.109
rs10799824	A	G	0.1561	-0.1187	0.004	5.12e-194	880.599
rs4844563	A	C	0.6657	-0.0169	0.0031	3.54e-08	29.7199
rs3184504	T	C	0.4865	0.0301	0.0029	2.472e-25	107.729
rs10743983	A	G	0.5451	-0.018	0.0029	7.231e-10	38.5253
rs1690789	T	C	0.4765	-0.0288	0.0029	5.107e-23	98.6247
rs11830037	A	C	0.0765	0.04	0.0055	3.415e-13	52.8922
rs7315310	A	G	0.4034	-0.0203	0.003	1.249e-11	45.7874
rs7955258	A	G	0.4162	-0.0473	0.003	1.965e-54	248.586
rs10849108	A	G	0.1772	-0.0279	0.0038	4.247e-13	53.9061
rs149363012	T	C	0.0211	0.1247	0.0117	1.899e-26	113.595
rs10878984	T	C	0.3497	-0.0213	0.003	2.078e-12	50.4096
rs61938844	A	G	0.0284	0.1721	0.0097	5.524e-71	314.786
rs9521826	A	G	0.7318	0.025	0.0033	1.881e-14	57.3917
rs17462267	A	C	0.7288	-0.0365	0.0033	6.082e-29	122.336
rs9537312	T	C	0.2063	-0.0235	0.0036	4.366e-11	42.6116
rs10914681	T	C	0.2465	0.0225	0.0034	2.34e-11	43.7929
rs2282026	A	G	0.5295	-0.0166	0.0029	8.053e-09	32.7655
rs568995	A	G	0.2148	0.034	0.0035	7.422e-22	94.3667
rs4885687	T	G	0.7344	0.0258	0.0033	5.959e-15	61.1235
rs12889167	T	C	0.5545	0.039	0.0029	1.198e-40	180.855
rs12436555	A	G	0.163	-0.0216	0.0039	3.536e-08	30.6743
rs1755770	T	C	0.6013	-0.0246	0.003	1.725e-16	67.2395
rs116909374	T	C	0.0362	-0.1589	0.0085	1.109e-78	349.467
rs12892248	A	G	0.1249	0.0254	0.0044	7.481e-09	33.3241
rs11625251	C	G	0.9137	-0.0672	0.0052	1.467e-38	167.005
rs8022931	C	G	0.5365	-0.0485	0.0029	1.583e-62	279.695
rs12893275	T	C	0.0904	-0.0392	0.0051	1.321e-14	59.0784
rs80220524	T	C	0.0243	0.0619	0.0102	1.17e-09	36.828
rs2295727	A	G	0.934	-0.0332	0.0059	1.509e-08	31.6642
rs768356	T	C	0.7996	-0.0741	0.0036	1.35e-92	423.67
rs12567744	A	G	0.6838	0.036	0.0031	1.153e-30	134.859
rs78218421	T	C	0.0627	0.044	0.0062	9.052e-13	50.3638
rs1288492	T	C	0.464	0.0185	0.0029	2.943e-10	40.6953
rs1044474	A	G	0.5499	0.0256	0.0029	9.713e-19	77.9257
rs17477923	T	C	0.7483	0.0609	0.0033	7.59e-75	340.568
rs6494466	A	G	0.263	-0.0198	0.0033	2.076e-09	35.9997
rs11857151	C	G	0.6791	0.049	0.0031	6.558e-57	249.842
rs30233	A	G	0.5663	-0.0321	0.003	1.534e-27	114.489
rs334699	A	G	0.056	-0.1447	0.0069	6.89e-98	439.78
rs78856554	A	G	0.0916	0.0377	0.0051	9.037e-14	54.6436
rs11641216	A	G	0.6059	0.0162	0.003	4.961e-08	29.1598
rs1045476	A	G	0.1788	0.0434	0.0039	2.553e-29	123.836
rs4785953	A	G	0.8726	-0.0324	0.0043	7.535e-14	56.7741
rs73575083	A	G	0.6747	0.0923	0.0031	3.03e-199	886.496
rs9928281	A	G	0.8914	-0.0344	0.005	7.935e-12	47.334
rs12036629	A	G	0.5306	-0.0317	0.0029	1.247e-27	119.487
rs199528	T	C	0.2025	0.0403	0.0036	4.993e-29	125.315
rs35073649	T	C	0.3795	0.0248	0.003	4.558e-17	68.3373
rs113599227	T	C	0.0444	-0.0837	0.0074	9.309e-30	127.933
rs7211380	A	G	0.9292	0.0472	0.0056	5.197e-17	71.0403
rs9889941	A	C	0.7036	0.0184	0.0032	7.3e-09	33.0623
rs1042673	A	G	0.5406	-0.043	0.0029	9.413e-50	219.856
rs4793439	T	C	0.4692	0.0407	0.0029	3.566e-45	196.965
rs879736	T	C	0.1678	0.0259	0.0039	4.235e-11	44.1029
rs6567094	A	G	0.5543	0.0309	0.0029	2.222e-26	113.532
rs1496627	A	C	0.5794	0.0212	0.0029	5.307e-13	53.4407
rs11670562	T	C	0.7431	-0.0201	0.0034	2.917e-09	34.9487
rs35324752	T	G	0.3598	-0.0198	0.0031	1.29e-10	40.7947
rs11672947	T	C	0.392	-0.0236	0.0031	1.363e-14	57.9558
rs7248104	A	G	0.4062	-0.0584	0.003	3.201e-87	378.948
rs4608435	T	G	0.2627	-0.0231	0.0033	3.625e-12	48.9996
rs36259	A	G	0.7565	-0.0247	0.0035	1.86e-12	49.8029
rs1203930	A	G	0.2193	-0.0652	0.0035	1.084e-78	347.021
rs1883806	T	G	0.3918	0.0198	0.0032	5.207e-10	38.2849
rs139242164	T	G	0.0106	0.1158	0.0158	2.545e-13	53.7155
rs6133344	T	C	0.5121	-0.024	0.0029	1.427e-16	68.4894
rs11675342	T	C	0.4191	0.0281	0.0029	1.344e-21	93.8887
rs79259951	A	C	0.9314	0.0367	0.0057	1.388e-10	41.4552
rs6414089	A	G	0.3578	0.0175	0.003	6.444e-09	34.0275
rs4471862	A	G	0.3238	-0.0248	0.0031	2.403e-15	63.9995
rs2288188	T	G	0.962	0.0719	0.0079	6.157e-20	82.8324
rs2364727	T	C	0.1141	0.0265	0.0047	1.298e-08	31.7902
rs4340549	T	C	0.7634	-0.0233	0.0035	1.447e-11	44.3172
rs737308	T	G	0.2759	-0.0925	0.0033	1.02e-177	785.692
rs12479260	T	C	0.0863	-0.0385	0.0052	1.035e-13	54.8165
rs7589228	A	C	0.6294	0.0264	0.003	2.431e-18	77.4394
rs5997969	T	C	0.3342	0.0252	0.0031	3.99e-16	66.0807
rs62192963	A	G	0.1487	0.0324	0.0042	6.438e-15	59.5098
rs113360717	T	C	0.0341	0.0814	0.0081	1.382e-23	100.989
rs10186921	T	C	0.556	0.0381	0.0029	1.05e-38	172.604
rs6546566	T	C	0.6852	0.0182	0.0031	6.647e-09	34.468
rs1661584	T	C	0.7451	-0.0483	0.0033	2.657e-48	214.222
rs55717031	T	G	0.3057	-0.0199	0.0032	4.938e-10	38.6726
rs9857136	A	T	0.4157	-0.0318	0.0029	1.628e-27	120.242
rs7651090	A	G	0.693	0.0476	0.0031	2.378e-52	235.769
rs4074131	A	G	0.8207	-0.0365	0.004	3.735e-20	83.265
rs6805350	T	G	0.9414	-0.0347	0.0062	2.948e-08	31.3236
rs115044883	A	G	0.0773	-0.0331	0.0058	1.194e-08	32.5684
rs17450274	A	G	0.2868	0.0265	0.0032	8.327e-17	68.5786
rs13138273	A	G	0.7994	0.1107	0.0037	1e-200	895.135
rs76697438	A	G	0.0129	-0.1041	0.0151	4.752e-12	47.5274
rs1385737	T	C	0.1254	-0.036	0.0047	2.471e-14	58.6686
rs11732564	A	G	0.2797	-0.0254	0.0033	6.499e-15	59.2429
rs1458819	T	C	0.8904	0.0276	0.0048	6.344e-09	33.0623
rs155943	A	T	0.473	0.0191	0.0029	4.114e-11	43.3778
rs77994712	C	G	0.9424	0.0619	0.0064	6.132e-22	93.5445
rs440225	A	G	0.7083	-0.0218	0.0039	3.071e-08	31.245
rs2928167	A	G	0.8648	0.133	0.0043	1e-200	956.672
rs1993945	A	T	0.6181	-0.1494	0.003	1e-200	2480.02
rs3101866	A	G	0.4778	-0.0336	0.0029	2.238e-31	134.239
rs41272256	A	C	0.9213	0.0588	0.0054	8.581e-28	118.567
rs115236194	A	G	0.9782	-0.0662	0.0117	1.477e-08	32.0141
rs1969151	T	C	0.2131	0.0202	0.0035	1.238e-08	33.3091
rs1114707	T	C	0.3372	0.0207	0.0031	3.027e-11	44.5876
rs9497965	T	C	0.3956	0.0328	0.0029	9.027e-29	127.923
rs3008019	T	G	0.2482	-0.0309	0.0033	2.533e-20	87.677
rs1033701	A	G	0.2729	-0.1168	0.0032	1e-200	1332.24
rs9365939	A	G	0.4561	-0.0195	0.0029	1.991e-11	45.2137
rs751171	T	C	0.6647	-0.0358	0.0031	9.061e-31	133.364
rs9396865	T	C	0.8409	-0.0297	0.0039	4.572e-14	57.9937
rs9264916	A	G	0.1919	0.0412	0.004	1.648e-24	106.089
rs1129735	T	C	0.3337	0.0393	0.0034	2.013e-30	133.605
rs2396083	C	G	0.6847	0.0971	0.0032	1e-200	920.736
rs9296422	C	G	0.2484	-0.0772	0.0033	1.65e-117	547.272
rs2031365	T	C	0.2809	0.0486	0.0032	5.374e-52	230.658
rs62621812	A	G	0.0256	0.0798	0.0097	2.078e-16	67.6798
rs55837101	T	C	0.2249	0.0199	0.0035	1.751e-08	32.3271
rs706024	A	G	0.6129	-0.0198	0.003	3.155e-11	43.5597
rs4318967	T	C	0.5936	0.0191	0.0031	3.838e-10	37.9612
rs10254690	T	C	0.5554	0.0168	0.0029	8.047e-09	33.5598
rs700750	A	C	0.6244	0.0308	0.003	3.153e-25	105.404
rs1875057	A	G	0.3731	0.0172	0.003	8.739e-09	32.8709
rs10263288	A	G	0.8919	-0.032	0.0046	5.367e-12	48.3928
rs3134107	A	G	0.1786	-0.0231	0.0038	1.111e-09	36.9533
rs72682433	T	C	0.8965	-0.035	0.0048	2.317e-13	53.168
rs78404781	A	G	0.9865	0.1834	0.0155	2.863e-32	140.001
rs114322847	T	C	0.025	-0.1608	0.0097	2.844e-61	274.805
rs79496463	T	C	0.043	0.046	0.0078	3.006e-09	34.7795
rs73226434	T	C	0.1738	-0.039	0.0038	1.233e-24	105.332
rs4733121	A	T	0.4411	0.0211	0.0029	2.669e-13	52.9378
rs73234168	A	G	0.2565	-0.0605	0.0033	1.433e-75	336.109
rs62506639	T	C	0.8097	-0.0271	0.0037	1.473e-13	53.6453
rs9772642	T	C	0.7023	-0.0285	0.0032	1.839e-19	79.3207
rs1968555	C	G	0.3595	-0.0194	0.003	1.669e-10	41.8175
rs396483	T	C	0.3033	0.0206	0.0032	7.734e-11	41.4411
rs2921053	C	G	0.4556	-0.0252	0.0031	1.478e-16	66.0807
rs17729624	A	G	0.0998	0.0341	0.0048	1.721e-12	50.4688
rs925489	T	C	0.6528	0.0749	0.003	4.5e-138	623.33
rs10123643	T	C	0.2686	0.018	0.0032	2.271e-08	31.6404
rs7857897	A	G	0.5485	-0.023	0.0029	1.829e-15	62.9008
rs3808798	T	G	0.2935	-0.0194	0.0032	8.362e-10	36.7536
rs554833	T	C	0.3491	0.0418	0.003	8.538e-44	194.136
rs9298749	A	C	0.6132	-0.0317	0.003	3.495e-26	111.654
rs10758530	A	G	0.0547	0.0513	0.0069	1.336e-13	55.2756
rs117096139	T	C	0.0342	-0.0474	0.0084	1.467e-08	31.8416
rs10814881	A	C	0.4427	-0.0288	0.0029	2.166e-23	98.6247
rs10814915	T	C	0.4385	0.0516	0.0029	8.798e-70	316.592
rs13286806	A	G	0.4163	-0.0181	0.003	1.424e-09	36.4008
Hyperthyroidism as exposure
SNP	A1	A2	EAF	Beta	Se	pval	F statistics
rs17723470	T	C	0.2931	0.2508	0.0235	1.151e-26	113.897
rs10799824	A	G	0.1582	0.2567	0.028	4.258e-20	84.0484
rs2802723	T	C	0.4726	0.1199	0.0213	1.698e-08	31.6864
rs116909374	T	C	0.0336	0.5351	0.0637	4.602e-17	70.5642
rs7144481	T	C	0.8537	-0.2084	0.0307	1.217e-11	46.08
rs34162105	T	C	0.7987	0.2469	0.0284	3.392e-18	75.5787
rs17477923	T	C	0.738	-0.233	0.0239	2.045e-22	95.0408
rs1348003	C	G	0.3337	0.1696	0.0223	2.713e-14	57.841
rs334713	A	C	0.0494	0.3705	0.0471	3.544e-15	61.8769
rs58722186	T	C	0.3319	0.1934	0.0225	8.706e-18	73.8825
rs9915657	T	C	0.5461	0.1417	0.0217	6.196e-11	42.6397
rs8077245	T	G	0.541	0.1483	0.0219	1.265e-11	45.8551
rs10420008	A	G	0.7494	0.1494	0.0257	6.429e-09	33.7932
rs35972756	A	G	0.0209	-0.9725	0.0874	9.492e-29	123.808
rs13015993	A	G	0.7214	-0.1925	0.0233	1.339e-16	68.2564
rs7609003	C	G	0.6353	0.1267	0.0225	1.866e-08	31.709
rs13138273	A	G	0.7972	-0.1781	0.0263	1.241e-11	45.8575
rs1479560	T	G	0.1465	0.2546	0.0294	5.289e-18	74.9922
rs34414970	T	G	0.6086	0.3829	0.0229	6.952e-63	279.572
rs181837724	A	G	0.9804	-0.596	0.1076	3.04146e-08	30.6795
rs2932634	T	C	0.4748	0.1195	0.0212	1.73247e-08	31.773
rs9472135	T	C	0.6991	-0.1936	0.0231	6.026e-17	70.2394
rs9296422	C	G	0.2477	0.162	0.0247	5.188e-11	43.016
rs114322847	T	C	0.0252	0.6277	0.0643	1.613e-22	95.2963
rs150123915	A	G	0.0146	0.8675	0.1062	3.135e-16	66.7241
rs9642699	A	G	0.7939	-0.1761	0.0258	9.297e-12	46.5879
rs7030241	A	T	0.6572	0.2061	0.0229	1.94e-19	80.9989
rs4743037	T	C	0.2222	-0.1468	0.0263	2.326e-08	31.1555
rs7873463	A	C	0.2705	-0.1431	0.0247	6.611e-09	33.5644
Hypothyroidism as exposure
SNP	A1	A2	EAF	Beta	Se	pval	F statistics
rs76965144	A	T	0.0984	0.1074	0.0184	5.204e-09	34.0696
rs597808	A	G	0.5159	0.0711	0.0114	4.864e-10	38.8977
rs1382879	T	C	0.6444	-0.0723	0.0117	5.908e-10	38.1855
rs2983511	C	G	0.3114	-0.069	0.0123	1.999e-08	31.4689
rs3130552	A	G	0.2822	0.0804	0.0127	2.348e-10	40.0773
rs7847663	T	C	0.643	0.1252	0.0117	1.705e-26	114.507
IIBDGC IBD as exposure
SNP	A1	A2	EAF	Beta	Se	pval	F statistics
rs7523335	G	A	0.173424	-0.140504	0.0225	4.15796e-10	38.9931
rs10737481	T	G	0.554896	0.141103	0.017	1.18713e-16	68.889
rs11209026	G	A	0.0541886	-0.72629	0.0422	1.76319e-66	296.19
rs10800314	C	A	0.649219	-0.143097	0.0179	1.17409e-15	63.9043
rs35730213	G	C	0.262591	-0.151404	0.0194	6.90717e-15	60.904
rs3024493	C	A	0.169666	0.212996	0.0222	8.47618e-22	92.0475
rs112694524	G	A	0.0903752	0.188304	0.0303	5.39299e-10	38.6197
rs112401990	G	A	0.375383	0.142202	0.0174	2.83923e-16	66.7864
rs10175585	G	A	0.71345	-0.1332	0.0202	3.88597e-11	43.4791
rs11677953	G	A	0.415063	0.0975985	0.0171	1.053e-08	32.5738
rs2241878	T	C	0.538498	0.148001	0.0169	1.74502e-18	76.6886
rs4676408	G	A	0.515063	0.118103	0.0181	6.61912e-11	42.5735
rs1873625	C	A	0.32287	0.177301	0.0179	3.70681e-23	98.105
rs6826501	C	T	0.536078	-0.0927953	0.0169	4.12098e-08	30.1477
rs45528737	C	T	0.111833	0.166802	0.03	2.65901e-08	30.9126
rs150151124	A	G	0.009859	0.621403	0.0905	6.62369e-12	47.1438
rs6880778	A	G	0.620729	0.187801	0.0173	2.14388e-27	117.836
rs6873866	T	C	0.528821	-0.106996	0.0176	1.085e-09	36.956
rs35260072	A	C	0.433153	0.142197	0.017	7.06643e-17	69.9613
rs254559	C	A	0.402063	0.1028	0.0172	2.07802e-09	35.7194
rs17800987	A	G	0.089179	0.2017	0.0305	3.70681e-11	43.7308
rs10045431	A	C	0.717524	0.177406	0.0189	6.58567e-21	88.1024
rs9370774	T	C	0.20068	-0.130704	0.0219	2.536e-09	35.6176
rs4712528	G	C	0.787692	0.122598	0.0207	3.07397e-09	35.0753
rs192611056	A	T	0.017602	0.501404	0.0688	3.27491e-13	53.1097
rs148844907	T	A	0.0103903	1.1375	0.0963	3.62577e-32	139.516
rs138574997	T	C	0.011859	0.5579	0.0845	4.10866e-11	43.5887
rs138894017	C	T	0.105171	-0.269895	0.0391	5.22035e-12	47.6443
rs79608159	T	G	0.535424	-0.1308	0.0207	2.552e-10	39.9254
rs76690731	C	T	0.190795	-0.156899	0.0284	3.34603e-08	30.5196
rs112317231	G	C	0.498963	-0.180899	0.0217	6.93426e-17	69.4909
rs9272514	C	T	0.30636	-0.234698	0.0208	1.58708e-29	127.311
rs28383456	C	T	0.345334	-0.177501	0.02	5.76899e-19	78.762
rs6911490	T	C	0.778565	-0.142801	0.0208	6.82025e-12	47.1314
rs34190331	G	A	0.0853045	0.176899	0.0303	5.39399e-09	34.0832
rs6927172	C	G	0.21432	0.110295	0.0202	4.64505e-08	29.8115
rs444210	A	G	0.545781	0.109502	0.0168	7.39095e-11	42.4816
rs4730272	A	G	0.512591	-0.134102	0.0178	4.50194e-14	56.7552
rs1551399	A	C	0.615807	0.101302	0.0173	5.01199e-09	34.2862
rs1887428	G	C	0.61936	-0.171595	0.0178	6.64814e-22	92.9275
rs4246905	T	C	0.729896	0.163001	0.0197	1.41514e-16	68.4578
rs4077515	C	T	0.424242	0.179401	0.0172	1.50003e-25	108.785
rs12764283	G	A	0.337409	0.126597	0.0179	1.5729e-12	50.0168
rs10761659	A	G	0.554011	0.161896	0.0172	4.07193e-21	88.5911
rs1250573	G	A	0.295706	-0.113606	0.019	2.20902e-09	35.7495
rs6584283	T	C	0.510643	-0.180303	0.0169	1.70098e-26	113.817
rs11236797	C	A	0.470011	0.155704	0.017	4.75007e-20	83.8835
rs140892874	T	C	0.027461	0.409594	0.0512	1.2841e-15	63.9944
rs2193041	A	G	0.388781	0.133703	0.0172	6.90876e-15	60.4227
rs3850378	T	C	0.096461	0.155099	0.0282	3.80102e-08	30.2479
rs56062135	C	T	0.236922	0.1509	0.0198	2.63998e-14	58.0795
rs12446550	G	A	0.409666	0.107796	0.0171	2.78298e-10	39.7364
rs9934775	C	T	0.16068	-0.139595	0.0232	1.71498e-09	36.2025
rs2076756	A	G	0.27064	0.187595	0.0186	5.59114e-24	101.717
rs72798422	T	C	0.041718	0.2776	0.0431	1.18899e-10	41.482
rs11548656	A	G	0.034026	-0.292796	0.0507	7.71792e-09	33.3495
rs3091316	G	A	0.267193	-0.112497	0.0191	3.58699e-09	34.6889
rs12936409	C	T	0.476383	0.145701	0.0168	3.86812e-18	75.211
rs744166	A	G	0.409963	-0.120703	0.0172	2.15675e-12	49.2441
rs2542147	G	T	0.837193	-0.1513	0.0227	2.78484e-11	44.4223
rs142770866	G	A	0.0810417	0.23	0.0337	8.14329e-12	46.5769
rs10408351	G	A	0.238435	0.137804	0.0221	4.23204e-10	38.8789
rs6062496	G	A	0.578011	0.164997	0.018	5.47898e-20	84.0199
rs1736161	G	A	0.428732	-0.123298	0.0174	1.3369e-12	50.2098
rs2836882	G	A	0.257617	-0.196295	0.0201	1.49005e-22	95.3677
rs8134436	C	G	0.603989	-0.144698	0.017	2.0179e-17	72.444
rs131657	T	A	0.201666	0.136496	0.0212	1.237e-10	41.4518
rs1003342	A	G	0.531334	-0.095001	0.0168	1.67101e-08	31.9752
rs7285952	T	G	0.157193	-0.176002	0.0235	7.60151e-14	56.0886
FinnGen IBD as exposure
SNP	A1	A2	EAF	Beta	Se	pval	F statistics
rs11590283	G	A	0.717142	-0.102284	0.0183075	2.31026e-08	31.2144
rs12755372	A	C	0.229429	-0.117369	0.0193305	1.26563e-09	36.8653
rs10737481	T	G	0.544803	0.144709	0.0163872	1.04105e-18	77.9793
rs183244853	G	A	0.00428724	-0.714087	0.111858	1.72667e-10	40.7536
rs180867653	C	T	0.00921453	-0.448967	0.0796105	1.705e-08	31.8043
rs9988642	T	C	0.0295758	-0.459693	0.0446934	8.19342e-25	105.791
rs376365394	C	T	0.0509032	0.245757	0.0390526	3.1144e-10	39.6013
rs191615076	C	A	0.0508132	0.246276	0.039372	3.97248e-10	39.1261
rs7551957	T	C	0.410607	-0.141423	0.0165966	1.57904e-17	72.6105
rs12132298	T	C	0.186365	-0.162805	0.0206508	3.17791e-15	62.1526
rs3024505	G	A	0.190099	0.233901	0.0213767	7.26877e-28	119.724
rs67927699	G	C	0.39439	0.102968	0.0168121	9.08909e-10	37.511
rs1882597	A	C	0.0569407	0.203803	0.0364691	2.29205e-08	31.2298
rs1990760	C	T	0.560231	-0.100243	0.0165616	1.42406e-09	36.6354
rs10931828	C	T	0.417992	-0.095226	0.0165877	9.42527e-09	32.9561
rs4676410	G	A	0.304322	0.165787	0.0180974	5.15051e-20	83.9202
rs3197999	G	A	0.432656	0.169515	0.0165905	1.65394e-24	104.399
rs6762648	T	A	0.218468	-0.140387	0.019564	7.1895e-13	51.4916
rs895123	C	G	0.216775	0.142454	0.020129	1.47252e-12	50.0844
rs13165038	T	C	0.285334	-0.131144	0.0180475	3.68643e-13	52.8032
rs6556416	A	C	0.763968	0.112882	0.0191689	3.88988e-09	34.6779
rs2735075	T	G	0.392418	-0.134063	0.0166706	8.8469e-16	64.6715
rs2229933	G	C	0.279869	0.108482	0.0183703	3.52021e-09	34.8723
rs111432088	C	T	0.0208044	0.350541	0.0606181	7.34771e-09	33.4403
rs9272353	G	C	0.159037	-0.246396	0.0216957	6.85298e-30	128.979
rs539107155	A	G	0.0160972	0.460809	0.0702273	5.32053e-11	43.0554
rs190256849	G	A	0.0356122	0.438929	0.0478442	4.55228e-20	84.1642
rs182964344	A	G	0.0190599	0.437551	0.064992	1.66907e-11	45.3247
rs115418531	G	A	0.0370862	0.557222	0.047603	1.19303e-31	137.021
rs542273383	G	C	0.0503259	0.639482	0.0412968	4.37889e-54	239.785
rs541201977	G	C	0.00780688	1.09418	0.120772	1.30592e-19	82.081
rs149256681	T	C	0.0718743	0.704345	0.0351579	2.79708e-89	401.349
rs189184990	T	C	0.00751013	0.63536	0.1059	1.97777e-09	35.9953
rs4730275	G	T	0.308887	-0.113735	0.0176274	1.10259e-10	41.6303
rs4731531	G	A	0.467066	0.0981176	0.0164882	2.66873e-09	35.4116
rs2149560	G	T	0.582761	0.12233	0.0165485	1.44407e-13	54.6445
rs4372078	T	G	0.760985	0.121229	0.0189932	1.73927e-10	40.7394
rs10761659	A	G	0.559339	0.129289	0.0164221	3.46607e-15	61.9817
rs10748781	C	A	0.614834	-0.166721	0.0169608	8.37983e-23	96.6241
rs1986500	G	A	0.46704	0.0999242	0.0165412	1.5323e-09	36.4926
rs7936434	G	C	0.447475	0.133571	0.0164879	5.44407e-16	65.6283
rs117115824	A	T	0.0899546	-0.166825	0.0297786	2.11676e-08	31.3842
rs182787262	T	C	0.0150133	0.53862	0.0740175	3.41508e-13	52.9534
rs4795395	T	A	0.55784	0.118747	0.0164556	5.3458e-13	52.0734
rs3736162	G	C	0.260731	-0.10841	0.0184666	4.34224e-09	34.4637
rs4807543	G	T	0.0399329	0.23941	0.0434711	3.64302e-08	30.3306
rs6017342	A	C	0.588598	0.122771	0.0166158	1.48148e-13	54.5942
rs3827023	C	T	0.167734	-0.142287	0.0215715	4.22216e-11	43.5078
rs2823272	T	A	0.237067	-0.110287	0.0192122	9.44158e-09	32.9528
rs2836883	G	A	0.221841	-0.140973	0.0194591	4.33782e-13	52.4837
rs9607629	A	G	0.106011	-0.178254	0.0260259	7.43159e-12	46.9099
rs9617090	C	T	0.343388	-0.128943	0.0171368	5.29899e-14	56.6153
de Lang et al. IBD as exposure
SNP	A1	A2	EAF	Beta	Se	pval	F statistics
rs1268339	T	C		0.0907	0.0163	2.75201e-08	30.9617
rs10746475	T	A		0.1308	0.0164	1.57616e-15	63.6082
rs3820330	C	A		-0.0892	0.014	1.72199e-10	40.5937
rs6674040	G	T		-0.1129	0.0124	6.30667e-20	82.8953
rs7543680	G	A		-0.1001	0.0153	5.50808e-11	42.8027
rs112936798	A	C		-0.1844	0.0332	2.88902e-08	30.8483
rs11209013	A	G		0.0773	0.0124	4.45995e-10	38.8599
rs11581607	G	A		-0.6578	0.0294	4.59198e-111	500.586
rs1336900	G	A		-0.0848	0.0128	2.98401e-11	43.8892
rs4276914	G	A		0.0783	0.0125	3.15399e-10	39.2364
rs7532133	A	G		0.0789	0.0134	3.83204e-09	34.6681
rs10800309	A	G		-0.123	0.0133	1.94178e-20	85.5249
rs12136659	T	C		0.087	0.0142	1.02e-09	37.5359
rs2488398	G	C		0.0985	0.0149	3.63413e-11	43.7004
rs35730213	G	C		-0.1346	0.014	7.50067e-22	92.4314
rs3024493	C	A		0.1911	0.0165	4.0411e-31	134.134
rs76286777	T	C		0.0996	0.0151	4.65479e-11	43.5061
rs11677002	T	C		-0.0931	0.0126	1.37088e-13	54.5939
rs55946629	C	A		0.1298	0.018	5.45381e-13	51.9984
rs7608697	A	C		0.1395	0.0126	1.67109e-28	122.572
rs1558619	G	T		-0.0843	0.0123	8.89611e-12	46.9711
rs72852162	A	C		-0.1129	0.0202	2.298e-08	31.2371
rs6740847	A	G		-0.0924	0.0125	1.21787e-13	54.6398
rs13422838	T	C		-0.1143	0.0205	2.557e-08	31.0864
rs62180107	G	C		-0.0797	0.0132	1.546e-09	36.4548
rs62183956	C	T		-0.078	0.0125	4.489e-10	38.9363
rs3792111	C	T		0.1391	0.0124	5.12153e-29	125.834
rs4676408	G	A		0.1011	0.013	7.62957e-15	60.4785
rs77272631	G	C		0.2293	0.0417	3.71604e-08	30.2358
rs1131095	T	C		0.1635	0.0131	1.21899e-35	155.768
rs2593855	C	T		-0.0832	0.014	2.54097e-09	35.3164
rs503734	A	G		-0.0692	0.0124	2.67399e-08	31.1426
rs56116661	C	T		-0.1	0.0163	9.27107e-10	37.6366
rs11734570	G	A		0.0694	0.0127	4.80098e-08	29.8605
rs62324212	C	A		0.0886	0.0127	2.67424e-12	48.6682
rs4957256	C	T		-0.1179	0.0155	3.36667e-14	57.8562
rs1445004	C	T		0.1689	0.0127	3.48418e-40	176.863
rs185789577	G	T		0.437	0.0681	1.35201e-10	41.1769
rs6873866	T	C		-0.0919	0.0128	6.14752e-13	51.5462
rs148102932	T	A		0.4701	0.0838	2.00198e-08	31.4686
rs341295	C	T		0.0702	0.0124	1.45101e-08	32.0491
rs11739135	G	C		0.1366	0.0125	1.10002e-27	119.417
rs10041497	T	C		0.0819	0.0129	1.94599e-10	40.3064
rs6579807	C	T		0.125	0.0189	4.0059e-11	43.7403
rs254837	G	C		0.1222	0.0205	2.537e-09	35.532
rs755374	C	T		0.1767	0.0134	1.58599e-39	173.88
rs56235845	T	G		0.0877	0.0138	1.77101e-10	40.3856
rs1267496	G	C		0.1053	0.0159	3.38766e-11	43.8579
rs4712528	G	C		0.1043	0.0152	7.13839e-12	47.0833
rs145295338	T	C		0.5841	0.064	7.49031e-20	83.2914
rs34140409	C	T		-0.1583	0.0237	2.28402e-11	44.6119
rs145568234	T	G		0.86	0.0476	4.73042e-73	326.414
rs6457681	G	T		-0.1687	0.0153	3.74973e-28	121.572
rs9276933	T	C		-0.1264	0.0204	5.95306e-10	38.3901
rs62408218	C	T		-0.0818	0.0129	2.40198e-10	40.208
rs11152949	A	G		0.1019	0.0133	1.56315e-14	58.699
rs6933404	T	C		0.0863	0.0149	6.64095e-09	33.5455
rs212402	G	A		-0.0743	0.013	1.05901e-08	32.6645
rs35171809	A	G		0.1088	0.0123	1.15611e-18	78.2408
rs11768365	A	G		-0.0837	0.0152	3.879e-08	30.3214
rs149169037	G	A		-0.1338	0.0242	3.26099e-08	30.568
rs1456896	C	T		0.0879	0.0133	4.50402e-11	43.6777
rs62482552	G	A		-0.0737	0.0131	1.97102e-08	31.6503
rs10953551	A	G		-0.1033	0.0127	4.94311e-16	66.1574
rs243505	A	G		-0.0805	0.0128	3.03802e-10	39.551
rs78771661	C	T		-0.3848	0.0669	8.94891e-09	33.0829
rs4380956	G	A		0.0907	0.0127	1.11995e-12	51.0026
rs938650	G	A		-0.1074	0.0189	1.41299e-08	32.2902
rs1887428	G	C		-0.1643	0.0131	2.46093e-36	157.296
rs11142085	G	A		0.7988	0.1358	4.08602e-09	34.5989
rs10114470	T	C		0.1475	0.0137	4.09826e-27	115.912
rs3829110	A	G		0.1574	0.0125	3.51965e-36	158.553
rs10826797	G	T		-0.099	0.0136	3.98566e-13	52.9881
rs2384352	A	G		0.0951	0.0131	3.11817e-13	52.6992
rs10761659	A	G		0.1585	0.0126	2.29826e-36	158.235
rs1250573	G	A		-0.098	0.0138	1.10688e-12	50.4289
rs7918084	C	T		0.071	0.0125	1.38299e-08	32.2613
rs6584282	A	G		-0.152	0.0124	1.19399e-34	150.255
rs11195128	C	T		0.0792	0.0133	2.74397e-09	35.4595
rs111456533	G	A		-0.1031	0.017	1.17899e-09	36.7794
rs181068528	A	T		0.6831	0.0986	4.27957e-12	47.9955
rs11236797	C	A		0.1488	0.0125	7.18787e-33	141.7
rs11221335	T	C		0.0827	0.0148	2.44e-08	31.2229
rs181198871	G	A		1.004	0.1545	8.12082e-11	42.2276
rs117981694	G	A		0.3452	0.0411	4.53211e-17	70.5413
rs12825700	G	A		0.1324	0.0127	1.27497e-25	108.681
rs11066188	G	A		0.0874	0.013	1.75914e-11	45.1983
rs3897234	T	C		0.0971	0.0145	1.89889e-11	44.8423
rs140933577	T	C		-0.1857	0.0305	1.13e-09	37.0689
rs184429843	C	T		0.8114	0.1146	1.43186e-12	50.1287
rs194746	C	T		0.0833	0.0124	1.83612e-11	45.1266
rs3850378	T	C		0.1536	0.0207	1.10002e-13	55.0589
rs56062135	C	T		0.1382	0.0145	1.37088e-21	90.8376
rs1864239	A	G		1.3366	0.1782	6.27047e-14	56.2565
rs191241541	C	T		1.096	0.1392	3.4261e-15	61.9909
rs2301127	G	A		0.0783	0.0126	4.96101e-10	38.6161
rs7190426	A	C		-0.0872	0.0155	2.05698e-08	31.6486
rs28374519	G	A		-0.1105	0.0137	6.54636e-16	65.0532
rs9934775	C	T		-0.1116	0.0172	8.76799e-11	42.0976
rs182787262	T	C		0.4944	0.0763	9.12641e-11	41.9849
rs749910	G	A		0.1961	0.0138	7.82889e-46	201.921
rs8056255	T	A		0.2765	0.0327	2.99089e-17	71.4958
rs11548656	A	G		-0.2374	0.0362	5.18442e-11	43.0061
rs16940202	T	C		0.113	0.0169	2.50496e-11	44.7063
rs2857656	G	C		-0.0995	0.014	1.06488e-12	50.5098
rs12936409	C	T		0.1406	0.0124	7.72681e-30	128.562
rs744166	A	G		-0.1109	0.0126	1.33999e-18	77.4654
rs4072601	G	A		-0.1264	0.0177	8.43335e-13	50.9956
rs148533039	C	G		-1.194	0.2065	7.43807e-09	33.4314
rs80262450	G	A		0.1581	0.019	1.04112e-16	69.2376
rs1319951	C	G		-0.0851	0.0147	7.49894e-09	33.5127
rs4807569	A	C		0.1281	0.0152	4.23936e-17	71.0226
rs11669299	C	T		-0.1107	0.0157	1.83612e-12	49.7143
rs7256518	G	A		-0.1665	0.0276	1.632e-09	36.3912
rs62126610	A	G		0.1407	0.0166	2.60016e-17	71.8385
rs180865472	G	T		-0.7828	0.1435	4.948e-08	29.7566
rs4256018	T	G		0.0786	0.0138	1.23001e-08	32.4394
rs6017342	A	C		0.1156	0.0135	1.07103e-17	73.3219
rs6063502	A	G		-0.0734	0.0134	4.548e-08	30.0032
rs154873	G	A		-0.0813	0.0132	7.377e-10	37.9331
rs6062496	G	A		0.137	0.0129	2.82618e-26	112.784
rs1297264	A	G		-0.1462	0.0126	3.98016e-31	134.629
rs2836881	G	T		-0.1643	0.0146	1.95884e-29	126.635
rs2838517	T	C		-0.128	0.0125	1.83485e-24	104.854
rs5754100	T	C		0.1293	0.016	7.14003e-16	65.3044
rs5763793	G	T		0.0734	0.013	1.467e-08	31.878
rs2413583	C	T		-0.1732	0.0171	4.59515e-24	102.586
IIBDGC et al. CD as exposure
SNP	A1	A2	EAF	Beta	Se	pval	F statistics
rs697693	G	A	0.201415	0.172296	0.0281	8.35507e-10	37.5921
rs6588243	A	C	0.589982	0.131704	0.0234	1.77701e-08	31.6756
rs11209026	G	A	0.0563213	-0.995199	0.0639	1.05196e-54	242.536
rs7543234	C	T	0.238986	0.155498	0.0267	6.09804e-09	33.9145
rs6704109	C	T	0.256123	0.202002	0.0256	2.77013e-15	62.2572
rs3024505	G	A	0.16156	0.177903	0.0302	3.90499e-09	34.6985
rs78487399	G	C	0.100704	0.2259	0.037	1.031e-09	37.2724
rs112401990	G	A	0.373412	0.132203	0.0237	2.35001e-08	31.1132
rs4851586	T	C	0.759729	-0.168899	0.0261	9.93574e-11	41.8728
rs12692254	A	T	0.543391	0.301402	0.0232	1.85994e-38	168.762
rs1873625	C	A	0.320264	0.180704	0.0243	1.09396e-13	55.2944
rs13135092	A	G	0.095419	0.221495	0.0389	1.21001e-08	32.4181
rs7713270	C	T	0.623824	0.296602	0.0241	6.96627e-35	151.451
rs185789577	G	T	0.00970438	0.716199	0.1207	2.99799e-09	35.2056
rs6873866	T	C	0.534873	-0.168096	0.0239	2.0649e-12	49.4626
rs2188962	C	T	0.439546	0.212398	0.0228	1.35988e-20	86.774
rs12717899	G	T	0.793845	0.159198	0.0289	3.59402e-08	30.3416
rs147018773	C	T	0.0966978	0.321699	0.0375	8.88792e-18	73.586
rs7714401	T	A	0.336701	0.159403	0.0244	6.20297e-11	42.6748
rs12194825	T	A	0.18587	-0.171904	0.0298	8e-09	33.2735
rs114607072	G	T	0.0402795	0.441797	0.0629	2.19685e-12	49.329
rs140054334	C	T	0.038307	0.349797	0.0628	2.56602e-08	31.0221
rs148844907	T	A	0.00828273	0.958001	0.1419	1.47096e-11	45.5749
rs28701841	G	A	0.116563	0.224303	0.0373	1.85102e-09	36.1585
rs444210	A	G	0.546838	0.163402	0.0229	1.02494e-12	50.9099
rs1456896	C	T	0.697556	0.139301	0.0251	2.89701e-08	30.7978
rs921720	A	G	0.618841	0.162895	0.0237	6.39588e-12	47.2364
rs1887428	G	C	0.623303	-0.168099	0.0243	4.22377e-12	47.8494
rs3810936	T	C	0.698408	0.207799	0.0263	2.46207e-15	62.4214
rs4077515	C	T	0.419834	0.215901	0.0235	4.37019e-20	84.398
rs2505640	A	G	0.643588	-0.145701	0.0237	7.61202e-10	37.7909
rs10761659	A	G	0.55269	0.212006	0.0237	3.41979e-19	80.0125
rs1250573	G	A	0.287447	-0.170895	0.0264	9.00534e-11	41.8995
rs10748781	C	A	0.55088	-0.219102	0.0238	3.71535e-20	84.7417
rs11236797	C	A	0.473264	0.181104	0.0231	4.854e-15	61.4597
rs11564236	A	T	0.034419	0.519093	0.0595	2.84512e-18	76.1053
rs1932990	C	T	0.253841	0.152901	0.0263	6.02102e-09	33.7962
rs4902642	G	A	0.409159	-0.129198	0.0236	4.339e-08	29.9672
rs56062135	C	T	0.234271	0.193097	0.0269	7.45247e-13	51.5234
rs147684209	T	C	0.369415	0.154901	0.0244	2.33598e-10	40.2983
rs75294107	G	A	0.00756114	0.742999	0.1267	4.54601e-09	34.386
rs2076756	A	G	0.283672	0.399806	0.0242	3.24489e-61	272.914
rs72798422	T	C	0.047701	0.590392	0.0508	3.19301e-31	135.055
rs186367692	T	A	0.0124961	0.795	0.113	1.99113e-12	49.4921
rs3091315	A	G	0.265588	-0.179501	0.0263	9.52138e-12	46.578
rs907092	G	A	0.471412	0.130396	0.0228	1.011e-08	32.7052
rs744166	A	G	0.408159	-0.129299	0.0233	2.92301e-08	30.7919
rs80262450	G	A	0.112701	0.283102	0.0353	1.08193e-15	64.3124
rs8178977	G	C	0.238841	0.1928	0.0274	2.05589e-12	49.5075
rs2129944	T	G	0.291299	-0.1562	0.0271	7.80998e-09	33.2186
rs281379	G	A	0.489275	0.139797	0.0238	4.26403e-09	34.4985
rs1056441	T	C	0.697697	0.167	0.0255	5.44127e-11	42.8856
rs1297271	C	T	0.429877	-0.154901	0.0237	6.27769e-11	42.714
rs7276302	A	G	0.608306	-0.171598	0.0231	1.22603e-13	55.1771
rs4820091	T	G	0.197556	0.171702	0.0282	1.217e-09	37.069
rs151314883	G	A	0.157585	-0.223994	0.0327	7.12361e-12	46.9176
FinnGen CD as exposure
SNP	A1	A2	EAF	Beta	Se	pval	F statistics
rs2902440	G	A	0.387731	-0.223855	0.0349281	1.46454e-10	41.0754
rs60343748	T	A	0.315756	-0.255008	0.0363919	2.42996e-12	49.1016
rs2243739	T	C	0.336391	-0.212075	0.0359668	3.71535e-09	34.7675
rs7744001	G	A	0.299802	0.260222	0.0381236	8.74782e-12	46.5906
rs115418531	G	A	0.0394383	0.601459	0.0978189	7.81214e-10	37.8063
rs542273383	G	C	0.0540894	0.687447	0.0844797	4.03831e-16	66.2173
rs541201977	G	C	0.0105918	1.42034	0.223121	1.94326e-10	40.523
rs149256681	T	C	0.0775823	0.764839	0.0718407	1.81426e-26	113.344
rs76326248	T	C	0.0109227	-0.793876	0.141809	2.16606e-08	31.3397
rs13300483	C	T	0.373167	0.207573	0.0359802	7.97003e-09	33.2822
rs10761659	A	G	0.574775	0.192907	0.0345933	2.45527e-08	31.0964
rs76176364	A	G	0.0391827	0.709001	0.0994377	1.003e-12	50.8381
de Lang et al. CD as exposure
SNP	A1	A2	EAF	Beta	Se	pval	F statistics
rs72873747	C	T		1.8938	0.3038	4.532e-10	38.8572
rs7517847	T	G		-0.3447	0.0165	5.83983e-97	436.408
rs2476601	A	G		0.2312	0.0286	6.44318e-16	65.3465
rs12131079	C	T		-0.1088	0.0174	3.98896e-10	39.0965
rs114802258	C	T		-0.2245	0.0384	5.10599e-09	34.1782
rs6704109	C	T		0.1748	0.0181	5.10387e-22	93.2619
rs4316387	T	C		-0.1292	0.0189	7.74462e-12	46.7283
rs35730213	G	C		-0.1166	0.0181	1.17001e-10	41.4972
rs3122605	G	A		-0.1748	0.0227	1.23709e-14	59.2938
rs4343432	A	G		0.1123	0.0162	3.50268e-12	48.0516
rs11677002	T	C		-0.1124	0.0163	4.56667e-12	47.5484
rs55946629	C	A		0.1755	0.0231	2.84971e-14	57.7177
rs7608697	A	C		0.1229	0.0163	4.03274e-14	56.8469
rs2110735	A	G		-0.1372	0.0185	1.19702e-13	54.9975
rs11683692	T	C		-0.2144	0.038	1.75198e-08	31.8318
rs6740847	A	G		-0.104	0.0161	9.72076e-11	41.7247
rs1583792	C	T		-0.0882	0.016	3.26099e-08	30.3861
rs34004493	A	G		0.1258	0.0179	2.00401e-12	49.3894
rs3816234	G	A		0.2704	0.0162	1.51217e-62	278.588
rs9836291	G	A		0.1722	0.017	3.77311e-24	102.6
rs2581828	C	G		-0.0941	0.0162	6.46205e-09	33.7386
rs6808936	A	G		0.0904	0.0161	1.93201e-08	31.5256
rs56116661	C	T		-0.1312	0.0212	5.668e-10	38.2978
rs73243877	A	G		0.1164	0.0212	4.11803e-08	30.1448
rs13107325	C	T		0.2006	0.0284	1.66495e-12	49.8889
rs62324212	C	A		0.106	0.0163	8.02047e-11	42.2878
rs6451494	T	C		0.2605	0.0166	8.25848e-56	246.251
rs185789577	G	T		0.5506	0.0877	3.36403e-10	39.4141
rs112856973	T	C		-0.1612	0.0243	3.60828e-11	44.0044
rs6873866	T	C		-0.1314	0.0164	1.34586e-15	64.1921
rs2188962	C	T		0.2004	0.016	5.58856e-36	156.868
rs181826	C	A		0.1162	0.0167	3.24489e-12	48.4125
rs6579807	C	T		0.1993	0.0244	3.43795e-16	66.7134
rs755374	C	T		0.1969	0.0174	1.38007e-29	128.048
rs1012636	G	T		0.1291	0.0198	7.01294e-11	42.5109
rs7753014	C	G		-0.0989	0.0163	1.393e-09	36.8125
rs111281598	T	C		0.2745	0.0316	4.16869e-18	75.4552
rs145568234	T	G		0.8602	0.0633	4.30824e-42	184.659
rs9501641	C	T		0.3027	0.0432	2.56685e-12	49.0948
rs1321859	C	T		-0.1049	0.0172	1.17601e-09	37.194
rs73516754	A	C		0.1423	0.0169	4.0411e-17	70.8949
rs9482770	T	C		0.0987	0.0162	1.011e-09	37.1178
rs212408	G	T		-0.1136	0.0167	9.12221e-12	46.2703
rs35171809	A	G		0.1566	0.0159	9.06776e-23	96.9991
rs9656588	T	C		0.1183	0.0173	8.73373e-12	46.758
rs4380956	G	A		0.132	0.0165	1.15213e-15	63.9968
rs938650	G	A		-0.1747	0.0247	1.64892e-12	50.0231
rs79832570	T	C		0.2234	0.0344	8.9002e-11	42.1724
rs1887428	G	C		-0.166	0.0169	8.53886e-23	96.4764
rs10114470	T	C		0.1687	0.0177	1.75509e-21	90.8368
rs4077515	C	T		0.1848	0.0162	3.14485e-30	130.122
rs61839660	C	T		0.1468	0.0261	1.98198e-08	31.6337
rs2002695	A	G		-0.1293	0.0189	8.31189e-12	46.8006
rs1148246	C	T		-0.1323	0.0167	2.08882e-15	62.7574
rs10822050	T	C		0.1827	0.0162	2.34801e-29	127.182
rs2675670	G	C		0.1074	0.0161	2.89468e-11	44.4975
rs1250573	G	A		-0.1522	0.0179	1.92088e-17	72.2939
rs6584282	A	G		-0.1658	0.016	3.43716e-25	107.376
rs10884966	G	A		0.1131	0.0171	4.12572e-11	43.7433
rs11236797	C	A		0.176	0.0161	8.51334e-28	119.496
rs28999107	G	T		0.1083	0.0178	1.06199e-09	37.0165
rs34635748	C	T		0.4794	0.0504	1.94581e-21	90.4718
rs77566919	G	A		-0.1089	0.0185	4.12696e-09	34.649
rs1373904	A	G		0.141	0.0189	9.11381e-14	55.6536
rs194746	C	T		0.0975	0.0161	1.243e-09	36.6721
rs3850378	T	C		0.199	0.0267	8.31381e-14	55.5472
rs72743461	C	A		0.1684	0.0187	2.261e-19	81.0923
rs2021511	C	T		-0.1082	0.0182	2.63003e-09	35.3419
rs42861	A	G		0.1243	0.0167	8.86748e-14	55.3972
rs7195228	C	G		-0.1327	0.0209	2.09002e-10	40.3114
rs2076756	A	G		0.385	0.0174	1.79887e-108	489.555
rs72798422	T	C		0.5495	0.0382	6.04505e-47	206.913
rs59926756	G	A		0.1062	0.0176	1.74e-09	36.4084
rs2948542	A	G		0.1016	0.0163	5.15003e-10	38.85
rs2857656	G	C		-0.1576	0.0182	4.22377e-18	74.9805
rs12936409	C	T		0.1426	0.016	4.31023e-19	79.4287
rs744166	A	G		-0.1142	0.0162	1.79515e-12	49.6913
rs80262450	G	A		0.2268	0.0244	1.34091e-20	86.3943
rs4807570	G	A		0.1811	0.0193	6.03115e-21	88.0442
rs144309607	C	T		-0.3712	0.047	2.69215e-15	62.3733
rs62126620	G	A		0.144	0.0201	8.61192e-13	51.3229
rs492602	A	G		0.1084	0.0162	2.32809e-11	44.772
rs3761158	G	A		-0.1098	0.0165	2.64911e-11	44.2808
rs6062496	G	A		0.1223	0.0167	2.61517e-13	53.6288
rs1297264	A	G		-0.1769	0.0163	1.58891e-27	117.777
rs2284553	A	G		0.1277	0.0165	1.13999e-14	59.8952
rs2838517	T	C		-0.1456	0.0162	2.02582e-19	80.7739
rs5754100	T	C		0.1687	0.0206	3.02273e-16	67.0616
rs2143178	T	C		-0.2087	0.0223	6.83754e-21	87.5817
IIBDGC. UC as exposure
SNP	A1	A2	EAF	Beta	Se	pval	F statistics
rs1886731	T	C	0.480618	-0.140501	0.0221	2.25398e-10	40.415
rs12067391	G	T	0.824048	0.163402	0.0285	9.67008e-09	32.8695
rs10917545	G	A	0.882174	-0.185101	0.0335	3.29397e-08	30.5279
rs10737481	T	G	0.556463	0.250104	0.0216	4.36918e-31	134.061
rs11209026	G	A	0.0589321	-0.561698	0.0517	1.58016e-27	118.03
rs1801274	A	G	0.483094	-0.182896	0.0217	3.77833e-17	71.0325
rs35730213	G	C	0.266634	-0.167	0.0245	8.81455e-12	46.4589
rs3024493	C	A	0.168128	0.236297	0.0276	1.09194e-17	73.2937
rs10182512	G	A	0.34989	0.1608	0.0223	5.19398e-13	51.9913
rs12612675	A	G	0.402826	0.122902	0.0219	1.97702e-08	31.4918
rs4676410	G	A	0.197128	0.207802	0.0284	2.45923e-13	53.5342
rs9823546	T	A	0.310414	0.176899	0.0223	2.28613e-15	62.923
rs114152040	G	A	0.0317179	0.339603	0.0623	4.94903e-08	29.7122
rs254559	C	A	0.404112	0.124304	0.0215	7.62799e-09	33.4242
rs56167332	C	A	0.34162	0.151596	0.0231	5.29907e-11	43.0645
rs192611056	A	T	0.017032	0.702006	0.082	1.09698e-17	73.2862
rs148026909	A	G	0.00727	0.870911	0.1585	3.88401e-08	30.1896
rs148844907	T	A	0.010151	1.3413	0.1089	7.17464e-35	151.693
rs138574997	T	C	0.013032	0.756407	0.0924	2.63027e-16	67.0094
rs138894017	C	T	0.10392	-0.421198	0.0515	2.89001e-16	66.8847
rs79608159	T	G	0.527824	-0.246	0.026	2.98195e-21	89.5142
rs76690731	C	T	0.186602	-0.351801	0.0374	5.08511e-21	88.4747
rs189778682	G	A	0.4933	-0.307096	0.0275	5.37032e-29	124.696
rs9272514	C	T	0.297965	-0.401598	0.0267	4.00129e-51	226.219
rs28383456	C	T	0.334505	-0.337307	0.0256	1.073e-39	173.596
rs7752873	C	T	0.13681	0.182297	0.0303	1.83299e-09	36.1945
rs6933404	T	C	0.21562	0.166799	0.0252	3.68468e-11	43.8081
rs798502	A	C	0.283142	-0.136496	0.0239	1.213e-08	32.6146
rs989960	C	T	0.424904	-0.129096	0.0215	1.766e-09	36.051
rs10272963	C	T	0.426078	-0.171904	0.0216	1.69083e-15	63.3334
rs1887428	G	C	0.622856	-0.176701	0.0224	3.35506e-15	62.2229
rs4574921	C	T	0.740842	0.150599	0.0256	4.23897e-09	34.6045
rs3829111	G	A	0.416668	0.156303	0.0214	2.89401e-13	53.3428
rs7911680	A	C	0.490094	-0.1718	0.0213	8.26609e-16	65.0512
rs2212434	C	T	0.459604	0.141899	0.0213	2.4632e-11	44.378
rs483905	G	A	0.294334	0.128903	0.0228	1.57199e-08	31.9613
rs484356	C	G	0.32765	-0.134199	0.0228	3.95003e-09	34.6415
rs12817473	A	G	0.382176	0.190701	0.0217	1.70883e-18	77.2244
rs1359946	G	A	0.196096	0.158302	0.0269	3.83796e-09	34.6287
rs9891174	T	A	0.470398	0.145199	0.0212	7.16638e-12	46.9055
rs6017342	A	C	0.537652	0.191306	0.024	1.38484e-15	63.5335
rs6062496	G	A	0.572636	0.158498	0.0224	1.46791e-12	50.0633
rs9977672	G	A	0.251316	-0.245006	0.0261	6.20583e-21	88.1132
rs7282490	G	A	0.603618	-0.139699	0.0214	7.0762e-11	42.6116
rs137845	A	G	0.514874	0.118198	0.0212	2.37602e-08	31.0826
FinnGen UC as exposure
SNP	A1	A2	EAF	Beta	Se	pval	F statistics
rs12736494	G	A	0.238897	-0.137666	0.0232453	3.1744e-09	35.0736
rs10799837	G	A	0.477513	-0.118751	0.0202122	4.22298e-09	34.518
rs10737481	T	G	0.553262	0.177217	0.0200527	9.78291e-19	78.1021
rs11209026	G	A	0.0315108	-0.382291	0.0536539	1.03983e-12	50.7672
rs7551957	T	C	0.40689	-0.15757	0.0203277	9.08192e-15	60.0853
rs12132298	T	C	0.187528	-0.154833	0.0252563	8.76196e-10	37.5825
rs3024495	C	T	0.194584	0.262195	0.025977	5.91158e-24	101.875
rs1878668	T	G	0.624486	0.119883	0.0205999	5.89917e-09	33.8675
rs13024106	G	A	0.554381	-0.115902	0.0202057	9.68791e-09	32.9027
rs34236350	C	T	0.304005	0.17698	0.0221354	1.29219e-15	63.9251
rs3197999	G	A	0.43683	0.184657	0.0202772	8.4979e-20	82.9303
rs13165038	T	C	0.284953	-0.133349	0.0221051	1.61443e-09	36.3909
rs1156534	A	G	0.229924	-0.17401	0.0234381	1.13432e-13	55.119
rs188302747	C	G	0.0235649	0.464087	0.0712228	7.22121e-11	42.4579
rs115406035	A	G	0.00420318	1.18207	0.186155	2.15422e-10	40.3213
rs4587163	C	T	0.234313	-0.264094	0.0229326	1.0946e-30	132.62
rs1570759	G	A	0.347389	-0.11597	0.0209471	3.0888e-08	30.6508
rs190256849	G	A	0.0351146	0.424849	0.0588405	5.1854e-13	52.1332
rs115418531	G	A	0.0364471	0.537417	0.0585639	4.44952e-20	84.2094
rs542273383	G	C	0.0496736	0.622804	0.0506964	1.09079e-34	150.92
rs541201977	G	C	0.00745519	1.02114	0.14986	9.49483e-12	46.4298
rs149256681	T	C	0.070871	0.685602	0.0431942	9.81736e-57	251.936
rs6967335	C	A	0.393886	-0.15636	0.0203828	1.7043e-14	58.8466
rs4731531	G	A	0.470815	0.113057	0.0201729	2.08978e-08	31.4091
rs7865719	A	G	0.586712	0.123757	0.0202607	1.00743e-09	37.3103
rs4263839	A	G	0.731309	0.12357	0.0223664	3.29852e-08	30.5233
rs10761659	A	G	0.55507	0.111962	0.0201122	2.59356e-08	30.9899
rs10748781	C	A	0.617042	-0.156268	0.0207885	5.603e-14	56.5056
rs7930763	G	A	0.473573	0.133479	0.0201251	3.30129e-11	43.9893
rs35209356	C	T	0.155288	-0.162153	0.0278646	5.90878e-09	33.8643
rs56086041	T	G	0.143788	-0.179266	0.0290559	6.84225e-10	38.0649
rs11658993	C	T	0.562244	0.135307	0.020139	1.83409e-11	45.1401
rs6017342	A	C	0.595504	0.149349	0.0203476	2.13781e-13	53.8736
rs6089926	C	T	0.182415	-0.162641	0.0257227	2.56768e-10	39.9783
rs4817986	G	T	0.218763	-0.157861	0.0238839	3.85581e-11	43.6855
rs9607629	A	G	0.103647	-0.203038	0.0320473	2.36461e-10	40.1393
rs9617090	C	T	0.334786	-0.163851	0.0210285	6.60331e-15	60.7127
de Lang et al. UC as exposure
SNP	A1	A2	EAF	Beta	Se	pval	F statistics
rs7544646	C	G		-0.1168	0.016	2.53221e-13	53.2877
rs7523335	G	A		-0.1389	0.021	3.42137e-11	43.7469
rs10917545	G	A		-0.2233	0.0252	7.03072e-19	78.5159
rs10737481	T	G		0.2173	0.0159	2.55976e-42	186.77
rs11209026	G	A		-0.483	0.0358	1.9948e-41	182.016
rs79051659	G	A		0.1605	0.0264	1.295e-09	36.9593
rs6658353	G	C		-0.1569	0.016	1.16788e-22	96.1584
rs2816954	T	A		0.1375	0.0229	1.798e-09	36.0509
rs7554511	C	A		-0.1448	0.0178	4.26678e-16	66.1726
rs3024493	C	A		0.21	0.0209	7.45762e-24	100.955
rs7608697	A	C		0.1597	0.0161	3.0311e-23	98.3873
rs55905347	G	A		0.1054	0.0166	2.093e-10	40.3131
rs62180181	C	T		0.1226	0.0171	8.08351e-13	51.4008
rs1811711	C	G		-0.1299	0.0223	6.08597e-09	33.9305
rs4676408	G	A		0.1433	0.0167	1.18987e-17	73.6276
rs1131095	T	C		0.1593	0.0168	2.17721e-21	89.9071
rs72704802	C	T		-0.1223	0.0206	2.89401e-09	35.2452
rs6889364	G	A		0.1318	0.0228	7.86901e-09	33.4151
rs148102932	T	A		0.7567	0.1202	3.06196e-10	39.6296
rs17715902	G	A		0.0974	0.0166	4.61796e-09	34.4257
rs17656349	C	T		0.09	0.0159	1.54e-08	32.0385
rs755374	C	T		0.1714	0.0171	9.72971e-24	100.464
rs67111717	A	G		0.0944	0.0171	3.26896e-08	30.4742
rs113986290	C	T		-0.3066	0.0531	7.59294e-09	33.3378
rs3734851	G	A		0.5033	0.0584	6.57506e-18	74.2693
rs9267798	G	C		0.2486	0.028	6.53582e-19	78.8256
rs9271176	A	G		-0.3495	0.0173	4.20049e-91	408.116
rs28383224	A	G		-0.1468	0.0165	4.64943e-19	79.1526
rs13200059	G	A		0.2944	0.0436	1.48388e-11	45.5915
rs6933404	T	C		0.1486	0.0188	2.6903e-15	62.4745
rs798506	T	C		-0.1206	0.0179	1.46893e-11	45.391
rs989960	C	T		-0.1214	0.016	3.28473e-14	57.5677
rs10272963	C	T		-0.1512	0.016	4.10677e-21	89.2986
rs4728142	G	A		0.0995	0.0158	3.23199e-10	39.6564
rs1887428	G	C		-0.167	0.0166	9.65162e-24	101.204
rs11142085	G	A		1.0792	0.1977	4.79502e-08	29.7969
rs10817678	G	A		0.1332	0.017	4.41774e-15	61.3892
rs3812565	T	C		0.1335	0.016	6.4998e-17	69.6151
rs7911117	T	G		-0.1342	0.0239	1.83802e-08	31.5276
rs10761659	A	G		0.1276	0.016	1.32709e-15	63.5979
rs7911680	A	C		-0.1525	0.0159	6.70656e-22	91.987
rs2212434	C	T		0.1252	0.0159	2.80414e-15	62.0005
rs2045241	G	A		-0.1063	0.0169	2.82599e-10	39.5616
rs12825700	G	A		0.1889	0.0161	7.33162e-32	137.655
rs1359946	G	A		0.1571	0.0202	6.57658e-15	60.4826
rs56062135	C	T		0.1078	0.0184	4.66101e-09	34.3228
rs11645239	C	G		-0.1174	0.02	4.14e-09	34.4554
rs78534766	C	A		0.6905	0.0933	1.34586e-13	54.7703
rs7203363	T	A		0.1071	0.0189	1.414e-08	32.1097
rs16940186	T	C		0.1357	0.0214	2.18499e-10	40.2081
rs12936409	C	T		0.1365	0.0158	5.61953e-18	74.6332
rs11651246	T	G		0.147	0.0219	2.01419e-11	45.0534
rs8073117	G	A		-0.1548	0.0225	6.4003e-12	47.3323
rs116885423	G	T		0.4671	0.0815	1.006e-08	32.8462
rs78064630	G	A		0.1759	0.0308	1.08101e-08	32.6145
rs10408351	G	A		0.1548	0.0204	2.9181e-14	57.5788
rs6017342	A	C		0.1944	0.017	3.95185e-30	130.76
rs6062496	G	A		0.1359	0.0163	8.96603e-17	69.5096
rs1736161	G	A		-0.1227	0.0161	2.22024e-14	58.0789
rs2836881	G	T		-0.2217	0.0186	1.1051e-32	142.065
rs2838517	T	C		-0.1177	0.016	1.77705e-13	54.1121
rs4993442	G	T		-0.0988	0.0179	3.54299e-08	30.4641
rs9611131	T	C		-0.1494	0.0227	5.10623e-11	43.3142
rs137845	A	G		0.1011	0.0158	1.502e-10	40.942

## Sheet: Supplementary Table 4
Supplementary Table 4 Causal effects of thyroid function on IBD, CD and UC.
											Heterogeneity			Pleiotropy																Heterogeneity			Pleiotropy																Heterogeneity
Exposure	Outcome	Outcome consortium	MR methods	Beta	Se	pval	OR	OR_lci95	OR_uci95		Q	P value		Egger inserpt	p	MR-PRESSO global pval			Exposure	Outcome	Outcome consortium	MR methods	Beta	Se	pval	OR	OR_lci95	OR_uci95		Q	P value		Egger intercept	p	MR-PRESSO global pval			Exposure	Outcome	Outcome consortium	MR methods	Beta	Se	pval	OR	OR_lci95	OR_uci95		Q
fT3	IBD	IIBDGC	MR Egger	0.497144	0.677474	0.503751	1.64402	0.435742	6.20275		5.4998	0.357968		-0.022434	0.601719	0.359			fT3	CD	IIBDGC	MR Egger	0.272558	0.937333	0.785673	1.31332	0.209169	8.24603		5.32366	0.37767		-0.0111688	0.848517	0.408			fT3	UC	IIBDGC	MR Egger	0.544306	0.754233	0.51043	1.72341	0.392982	7.55797		3.42612
			Weighted median	0.240877	0.163041	0.139569	1.27236	0.924332	1.75144													Weighted median	0.170558	0.2416	0.480218	1.18597	0.738615	1.90426													Weighted median	0.396732	0.209331	0.0580606	1.48696	0.986535	2.24122
			Inverse variance weighted	0.122979	0.137107	0.369743	1.13086	0.864373	1.47951													Inverse variance weighted	0.0862107	0.18396	0.639329	1.09004	0.760065	1.56326													Inverse variance weighted	0.248272	0.164352	0.130889	1.28181	0.928802	1.76898
			Simple mode	0.191567	0.252111	0.481614	1.21115	0.738916	1.98517													Simple mode	0.354538	0.342105	0.347539	1.42552	0.729068	2.78727													Simple mode	0.383997	0.320955	0.285166	1.46814	0.782645	2.75404
			Weighted mode	0.291788	0.219469	0.241105	1.33882	0.870775	2.05844													Weighted mode	0.261172	0.313564	0.442847	1.29845	0.702287	2.40069													Weighted mode	0.4402	0.259092	0.150068	1.55302	0.934615	2.5806
											Heterogeneity			Pleiotropy																Heterogeneity			Pleiotropy																Heterogeneity
Exposure	Outcome	Outcome consortium	MR methods	Beta	Se	pval	OR	OR_lci95	OR_uci95		Q	P value		Egger inserpt	p	MR-PRESSO global pval			Exposure	Outcome	Outcome consortium	MR methods	Beta	Se	pval	OR	OR_lci95	OR_uci95		Q	P value		Egger intercept	p	MR-PRESSO global pval			Exposure	Outcome	Outcome consortium	MR methods	Beta	Se	pval	OR	OR_lci95	OR_uci95		Q
fT3	IBD	FinnGen	MR Egger	-0.87907	0.588319	0.209429	0.415169	0.13105	1.31526		3.93477	0.558845		0.0326043	0.398572	0.619			fT3	CD	FinnGen	MR Egger	-1.19742	1.24675	0.391227	0.301973	0.0262247	3.47717		3.5598	0.614359		0.0514931	0.520484	0.658			fT3	UC	FinnGen	MR Egger	-0.343471	0.858194	0.709444	0.709304	0.131924	3.81366		5.6829
			Weighted median	-0.323879	0.162657	0.0464616	0.723338	0.525878	0.994942													Weighted median	-0.411703	0.353134	0.243674	0.662521	0.331593	1.32371													Weighted median	-0.47069	0.207134	0.023063	0.624571	0.416165	0.937342
			Inverse variance weighted	-0.336993	0.128259	0.00860319	0.713914	0.555226	0.917957													Inverse variance weighted	-0.341321	0.271867	0.209308	0.71083	0.417204	1.21111													Inverse variance weighted	-0.432499	0.167536	0.00983654	0.648886	0.46726	0.90111
			Simple mode	-0.121037	0.23682	0.631048	0.886001	0.556992	1.40935													Simple mode	-0.831918	0.495363	0.153908	0.435214	0.164832	1.14912													Simple mode	-0.5836	0.310254	0.118718	0.557886	0.303705	1.0248
			Weighted mode	-0.314811	0.211673	0.197104	0.729927	0.482058	1.10525													Weighted mode	-0.727587	0.44353	0.161836	0.483073	0.202522	1.15227													Weighted mode	-0.512627	0.265613	0.111494	0.59892	0.355856	1.00801
											Heterogeneity			Pleiotropy																Heterogeneity			Pleiotropy																Heterogeneity
Exposure	Outcome	Outcome consortium	MR methods	Beta	Se	pval	OR	OR_lci95	OR_uci95		Q	P value		Egger inserpt	p	MR-PRESSO global pval			Exposure	Outcome	Outcome consortium	MR methods	beta	se	pval	OR	OR_lci95	OR_uci95		Q	P value		Egger intercept	p	MR-PRESSO global pval			Exposure	Outcome	Outcome consortium	MR methods	Beta	Se	pval	OR	OR_lci95	OR_uci95		Q
fT3	IBD	de Lang et al.	MR Egger	0.629641	0.553753	0.319013	1.87694	0.633994	5.55666		7.3988	0.19263		-0.0283359	0.430523	0.207			fT3	CD	de Lang et al.	MR Egger	0.959383	0.7491	0.269512	2.61009	0.601184	11.3319		9.21886	0.100647		-0.0521349	0.299207	0.144			fT3	UC	de Lang et al.	MR Egger	0.221838	0.637219	0.745288	1.24837	0.35804	4.35266		5.06512
			Weighted median	0.245667	0.130296	0.0593693	1.27847	0.990333	1.65045													Weighted median	0.154383	0.165885	0.352028	1.16694	0.843031	1.6153													Weighted median	0.37538	0.154373	0.0150309	1.45554	1.07552	1.96984
			Inverse variance weighted	0.156095	0.117033	0.182281	1.16894	0.929331	1.47032													Inverse variance weighted	0.0878278	0.169118	0.603532	1.0918	0.783767	1.5209													Inverse variance weighted	0.258611	0.123438	0.0361657	1.29513	1.01681	1.64963
			Simple mode	0.338863	0.212706	0.172016	1.40335	0.924926	2.12925													Simple mode	0.350106	0.321904	0.326392	1.41922	0.755161	2.66722													Simple mode	0.393471	0.234441	0.154122	1.48212	0.936099	2.34662
			Weighted mode	0.321546	0.181679	0.136972	1.37926	0.966046	1.96922													Weighted mode	0.245993	0.252579	0.374823	1.27889	0.779532	2.09813													Weighted mode	0.399548	0.221507	0.131119	1.49115	0.965987	2.30182
											Heterogeneity			Pleiotropy																Heterogeneity			Pleiotropy																Heterogeneity
Exposure	Outcome	Outcome consortium	MR methods	Beta	Se	pval	OR	OR_lci95	OR_uci95		Q	P value		Egger intercept	p	MR-PRESSO global pval			Exposure	Outcome	Outcome consortium	MR methods	Beta	Se	pval	OR	OR_lci95	OR_uci95		Q	P value		Egger intercept	p	MR-PRESSO global pval			Exposure	Outcome	Outcome consortium	MR methods	Beta	Se	pval	OR	OR_lci95	OR_uci95		Q
fT4	IBD	IIBDGC	MR Egger	-0.279922	0.136653	0.0451353	0.755843	0.578242	0.987991		88.1546	0.00651326		0.0148168	0.0198531	0.01			fT4	CD	IIBDGC	MR Egger	-0.0992654	0.185861	0.595325	0.905502	0.629045	1.30346		82.2103	0.0246011		0.00722188	0.391605	0.02			fT4	UC	IIBDGC	MR Egger	-0.342528	0.190352	0.0768949	0.709973	0.48889	1.03103		113.349
			Weighted median	-0.119269	0.098403	0.225495	0.887569	0.73188	1.07638													Weighted median	-0.0382596	0.135386	0.777486	0.962463	0.738144	1.25495													Weighted median	-0.189798	0.10974	0.0837142	0.827126	0.667051	1.02561
			Inverse variance weighted	0.00636021	0.0690261	0.926585	1.00638	0.879035	1.15217													Inverse variance weighted	0.0410561	0.0898953	0.647879	1.04191	0.873595	1.24266													Inverse variance weighted	-0.0191809	0.0935648	0.837572	0.981002	0.816631	1.17846
			Simple mode	0.0515502	0.229446	0.823024	1.0529	0.671552	1.65081													Simple mode	0.519263	0.307848	0.096932	1.68079	0.919322	3.07297													Simple mode	0.0095614	0.237192	0.967975	1.00961	0.634235	1.60714
			Weighted mode	-0.147957	0.0956173	0.127209	0.862468	0.715076	1.04024													Weighted mode	-0.0966435	0.138889	0.489266	0.90788	0.691518	1.19194													Weighted mode	-0.157126	0.112186	0.166321	0.854596	0.685909	1.06477
											Heterogeneity			Pleiotropy																Heterogeneity			Pleiotropy																Heterogeneity
Exposure	Outcome	Outcome consortium	MR methods	Beta	Se	pval	OR	OR_lci95	OR_uci95		Q	P value		Egger intercept	p	MR-PRESSO global pval			Exposure	Outcome	Outcome consortium	MR methods	Beta	Se	pval	OR	OR_lci95	OR_uci95		Q	P value		Egger intercept	p	MR-PRESSO global pval			Exposure	Outcome	Outcome consortium	MR methods	Beta	Se	pval	OR	OR_lci95	OR_uci95		Q
fT4	IBD	FinnGen	MR Egger	0.144441	0.131702	0.278349	1.15539	0.89253	1.49567		65.3228	0.0487077		-0.0101128	0.00606254	0.042			fT4	CD	FinnGen	MR Egger	-0.0239047	0.292589	0.935225	0.976379	0.550251	1.73251		70.2565	0.0248416		-0.0112495	0.405243	0.029			fT4	UC	FinnGen	MR Egger	0.0756874	0.171064	0.66011	1.07863	0.771362	1.50828		73.197
			Weighted median	0.186671	0.0954083	0.0504001	1.20523	0.999671	1.45306													Weighted median	-0.13548	0.207094	0.512986	0.873297	0.581943	1.31052													Weighted median	0.111372	0.121933	0.36104	1.11781	0.880191	1.41958
			Inverse variance weighted	-0.0445067	0.0684272	0.515418	0.956469	0.83642	1.09375													Inverse variance weighted	-0.235851	0.147535	0.109908	0.789899	0.591544	1.05476													Inverse variance weighted	0.0180114	0.0859462	0.834007	1.01817	0.860327	1.20498
			Simple mode	0.122808	0.192546	0.526627	1.13067	0.775241	1.64905													Simple mode	-0.647681	0.41943	0.128976	0.523258	0.22998	1.19053													Simple mode	-0.0801395	0.264009	0.762732	0.922988	0.550131	1.54855
			Weighted mode	0.168644	0.0970975	0.0888275	1.1837	0.978566	1.43183													Weighted mode	-0.168128	0.192236	0.386062	0.845246	0.579894	1.23202													Weighted mode	0.168386	0.130503	0.202884	1.18339	0.916312	1.52832
											Heterogeneity			Pleiotropy																Heterogeneity			Pleiotropy																Heterogeneity
Exposure	Outcome	Outcome consortium	MR methods	Beta	Se	pval	OR	OR_lci95	OR_uci95		Q	P value		Egger intercept	p	MR-PRESSO global pval			Exposure	Outcome	Outcome consortium	MR methods	beta	se	pval	OR	OR_lci95	OR_uci95		Q	P value		Egger intercept	p	MR-PRESSO global pval			Exposure	Outcome	Outcome consortium	MR methods	Beta	Se	pval	OR	OR_lci95	OR_uci95		Q
fT4	IBD	de Lang et al.	MR Egger	-0.180694	0.11485	0.122501	0.834691	0.666444	1.04541		83.644	0.000800172		0.0105921	0.0517889	<0.001			fT4	CD	de Lang et al.	MR Egger	-0.0475003	0.139283	0.734565	0.95361	0.72579	1.25294		73.0433	0.0145611		0.00749225	0.244554	0.014			fT4	UC	de Lang et al.	MR Egger	-0.32239	0.129354	0.0163558	0.724415	0.562185	0.93346		69.8479
			Weighted median	-0.0935158	0.0753163	0.214369	0.910724	0.785735	1.0556													Weighted median	0.014536	0.102396	0.887113	1.01464	0.83014	1.24015													Weighted median	-0.183745	0.0886365	0.0381709	0.832148	0.699442	0.990033
			Inverse variance weighted	0.0181824	0.0589759	0.757853	1.01835	0.907184	1.14314													Inverse variance weighted	0.0952594	0.0689464	0.167081	1.09994	0.960909	1.2591													Inverse variance weighted	-0.0076767	0.0686885	0.911013	0.992353	0.867356	1.13536
			Simple mode	-0.0730764	0.176125	0.680093	0.92953	0.658178	1.31275													Simple mode	0.336296	0.224824	0.141114	1.39975	0.900903	2.17483													Simple mode	-0.0597877	0.178603	0.739302	0.941964	0.66375	1.33679
			Weighted mode	-0.124175	0.0729036	0.0951213	0.883225	0.765622	1.01889													Weighted mode	0.0008157	0.0951276	0.993193	1.00082	0.830577	1.20595													Weighted mode	-0.186523	0.0820205	0.0275686	0.829839	0.706605	0.974566
											Heterogeneity			Pleiotropy																Heterogeneity			Pleiotropy																Heterogeneity
Exposure	Outcome	Outcome consortium	MR methods	Beta	Se	pval	OR	OR_lci95	OR_uci95		Q	P value		Egger intercept	p	MR-PRESSO global pval			Exposure	Outcome	Outcome consortium	MR methods	Beta	Se	pval	OR	OR_lci95	OR_uci95		Q	P value		Egger intercept	p	MR-PRESSO global pval			Exposure	Outcome	Outcome consortium	MR methods	Beta	Se	pval	OR	OR_lci95	OR_uci95		Q
fT4/fT3	IBD	IIBDGC	MR Egger	0.450307	0.771316	0.573683	1.56879	0.345946	7.11415		9.88633	0.450522		0.00854629	0.462807	0.518			fT4/fT3	CD	IIBDGC	MR Egger	0.619944	1.4955	0.687231	1.85882	0.0991391	34.8523		20.9117	0.0342976		-0.00403003	0.853388	0.066			fT4/fT3	UC	IIBDGC	MR Egger	0.619944	1.4955	0.687231	1.85882	0.0991391	34.8523		20.9117
			Weighted median	0.935106	0.513384	0.0685378	2.54748	0.931343	6.96807													Weighted median	0.317489	0.680108	0.640628	1.37367	0.362213	5.20959													Weighted median	0.317489	0.667911	0.634541	1.37367	0.370976	5.08652
			Inverse variance weighted	0.960224	0.384926	0.0126111	2.61228	1.22847	5.5549													Inverse variance weighted	0.373303	0.705123	0.596518	1.45252	0.364679	5.78544													Inverse variance weighted	0.373303	0.705123	0.596518	1.45252	0.364679	5.78544
			Simple mode	1.34293	0.893895	0.163913	3.83026	0.664246	22.0865													Simple mode	0.888313	1.34685	0.523111	2.43103	0.173512	34.0605													Simple mode	0.888313	1.22665	0.484075	2.43103	0.219605	26.9115
			Weighted mode	0.847175	0.512293	0.129194	2.33305	0.854773	6.36789													Weighted mode	0.469392	0.645911	0.482581	1.59902	0.450862	5.67107													Weighted mode	0.469392	0.687511	0.508894	1.59902	0.415559	6.15284
											Heterogeneity			Pleiotropy																Heterogeneity			Pleiotropy																Heterogeneity
Exposure	Outcome	Outcome consortium	MR methods	Beta	Se	pval	OR	OR_lci95	OR_uci95		Q	P value		Egger intercept	p	MR-PRESSO global pval			Exposure	Outcome	Outcome consortium	MR methods	Beta	Se	pval	OR	OR_lci95	OR_uci95		Q	P value		Egger intercept	p	MR-PRESSO global pval			Exposure	Outcome	Outcome consortium	MR methods	Beta	Se	pval	OR	OR_lci95	OR_uci95		Q
fT4/fT3	IBD	FinnGen	MR Egger	-0.986854	0.88594	0.291376	0.372748	0.065658	2.11613		14.2972	0.216982		0.000688831	0.955896	0.347			fT4/fT3	CD	FinnGen	MR Egger	0.0016493	0.00787216	0.838716	1.00165	0.986314	1.01723		19.707	0.0321485		-3.47214e-06	0.974294	0.095			fT4/fT3	UC	FinnGen	MR Egger	0.0057906	0.00700406	0.427666	1.00581	0.992094	1.01971		8.82984
			Weighted median	-0.927271	0.471627	0.0492859	0.395632	0.156976	0.997122													Weighted median	0.00240147	0.00334909	0.473343	1.0024	0.995846	1.00901													Weighted median	0.00572321	0.00441217	0.194583	1.00574	0.99708	1.01448
			Inverse variance weighted	-0.943712	0.432918	0.0292659	0.38918	0.166588	0.909198													Inverse variance weighted	0.00142472	0.00379744	0.707527	1.00143	0.994	1.00891													Inverse variance weighted	0.00665935	0.00348426	0.0559702	1.00668	0.99983	1.01358
			Simple mode	-0.815893	0.715953	0.278664	0.442244	0.1087	1.79926													Simple mode	0.00513087	0.00618291	0.425992	1.00514	0.993037	1.0174													Simple mode	0.00848096	0.00775141	0.297283	1.00852	0.993311	1.02396
			Weighted mode	-0.910235	0.469286	0.0784926	0.402429	0.160408	1.00961													Weighted mode	0.0029968	0.0033747	0.395388	1.003	0.996389	1.00966													Weighted mode	0.00610718	0.00453819	0.205471	1.00613	0.997216	1.01511
											Heterogeneity			Pleiotropy																Heterogeneity			Pleiotropy																Heterogeneity
Exposure	Outcome	Outcome consortium	MR methods	Beta	Se	pval	OR	OR_lci95	OR_uci95		Q	P value		Egger intercept	p	MR-PRESSO global pval			Exposure	Outcome	Outcome consortium	MR methods	beta	se	pval	OR	OR_lci95	OR_uci95		Q	P value		Egger intercept	p	MR-PRESSO global pval			Exposure	Outcome	Outcome consortium	MR methods	Beta	Se	pval	OR	OR_lci95	OR_uci95		Q
fT4/fT3	IBD	de Lang et al.	MR Egger	0.315103	0.647084	0.63935	1.3704	0.385512	4.87143		11.2674	0.257826		0.00776671	0.434727	0.318			fT4/fT3	CD	de Lang et al.	MR Egger	0.231846	1.03007	0.827561	1.26093	0.167447	9.49513		15.7028	0.0733534		0.00165971	0.914778	0.143			fT4/fT3	UC	de Lang et al.	MR Egger	0.283285	0.742484	0.711656	1.32748	0.309752	5.68911		12.9957
			Weighted median	0.50988	0.376843	0.176046	1.66509	0.795541	3.48509													Weighted median	0.0882024	0.485294	0.855778	1.09221	0.421906	2.82746													Weighted median	1.07308	0.471086	0.0227336	2.92437	1.16154	7.36257
			Inverse variance weighted	0.768965	0.331624	0.0204067	2.15753	1.12635	4.13277													Inverse variance weighted	0.328904	0.507008	0.516522	1.38944	0.51436	3.75331													Inverse variance weighted	1.33953	0.425177	0.00162972	3.81726	1.65895	8.78354
			Simple mode	0.623139	0.58	0.310612	1.86477	0.598301	5.81208													Simple mode	-0.253394	0.834754	0.768367	0.776162	0.151146	3.98574													Simple mode	1.8344	0.75746	0.0359523	6.26137	1.41875	27.6333
			Weighted mode	0.602355	0.408778	0.174696	1.82641	0.819673	4.06966													Weighted mode	0.102625	0.522625	0.848688	1.10808	0.397834	3.08629													Weighted mode	1.04827	0.466713	0.0485013	2.85272	1.14284	7.12087
											Heterogeneity			Pleiotropy																Heterogeneity			Pleiotropy																Heterogeneity
Exposure	Outcome	Outcome consortium	MR methods	Beta	Se	pval	OR	OR_lci95	OR_uci95		Q	P value		Egger intercept	p	MR-PRESSO global pval			Exposure	Outcome	Outcome consortium	MR methods	Beta	Se	pval	OR	OR_lci95	OR_uci95		Q	P value		Egger intercept	p	MR-PRESSO global pval			Exposure	Outcome	Outcome consortium	MR methods	Beta	Se	pval	OR	OR_lci95	OR_uci95		Q
TPOAb	IBD	IIBDGC	MR Egger	-0.0760198	0.348116	0.863127	0.926798	0.468449	1.83361		2.51216	0.284768		0.00737609	0.942667	NA			TPOAb	CD	IIBDGC	MR Egger	-0.484117	1.39273	0.787027	0.616241	0.0402007	9.44642		23.0072	1.00936e-05		0.0779288	0.850888	NA			TPOAb	UC	IIBDGC	MR Egger	0.163746	0.492697	0.795733	1.17792	0.448458	3.0939		3.27282
			Weighted median	-0.00119898	0.0773738	0.987637	0.998802	0.858257	1.16236													Weighted median	0.0696511	0.103735	0.501945	1.07213	0.874879	1.31386													Weighted median	-0.0186149	0.0993398	0.851358	0.981557	0.807897	1.19255
			Inverse variance weighted	-0.045722	0.0658936	0.48776	0.955307	0.839563	1.08701													Inverse variance weighted	-0.164163	0.273516	0.548376	0.848604	0.496459	1.45053													Inverse variance weighted	0.0632147	0.0941314	0.501865	1.06526	0.885783	1.28109
			Simple mode	0.0122804	0.093105	0.907137	1.01236	0.843491	1.21503													Simple mode	0.0700155	0.0977434	0.548143	1.07252	0.885537	1.299													Simple mode	-0.0280098	0.121789	0.839484	0.972379	0.76589	1.23454
			Weighted mode	0.0160567	0.0933287	0.879237	1.01619	0.846312	1.22016													Weighted mode	0.0718429	0.0905799	0.510841	1.07449	0.8997	1.28323													Weighted mode	-0.0307488	0.119621	0.821167	0.969719	0.767048	1.22594
											Heterogeneity			Pleiotropy																Heterogeneity			Pleiotropy																Heterogeneity
Exposure	Outcome	Outcome consortium	MR methods	Beta	Se	pval	OR	OR_lci95	OR_uci95		Q	P value		Egger intercept	p	MR-PRESSO global pval			Exposure	Outcome	Outcome consortium	MR methods	Beta	Se	pval	OR	OR_lci95	OR_uci95		Q	P value		Egger intercept	p	MR-PRESSO global pval			Exposure	Outcome	Outcome consortium	MR methods	Beta	Se	pval	OR	OR_lci95	OR_uci95		Q
TPOAb	IBD	FinnGen	MR Egger	0.370632	0.221916	0.343457	1.44865	0.937702	2.23801		3.33107	0.189089		-0.0825723	0.354687	NA			TPOAb	CD	FinnGen	MR Egger	0.722275	0.795034	0.530504	2.05911	0.433444	9.78199		4.94339	0.0844414		-0.157228	0.550549	NA			TPOAb	UC	FinnGen	MR Egger	0.164741	0.271705	0.653006	1.17909	0.692255	2.00829		0.522067
			Weighted median	0.053769	0.0685772	0.433002	1.05524	0.922524	1.20705													Weighted median	0.00757058	0.165775	0.963575	1.0076	0.728077	1.39443													Weighted median	0.00378355	0.0820315	0.963212	1.00379	0.854706	1.17888
			Inverse variance weighted	0.0261153	0.0728083	0.71983	1.02646	0.889951	1.18391													Inverse variance weighted	0.0666657	0.187644	0.722382	1.06894	0.739991	1.54411													Inverse variance weighted	-0.0236074	0.0690785	0.732541	0.976669	0.852995	1.11827
			Simple mode	0.0642676	0.105956	0.605828	1.06638	0.866403	1.31251													Simple mode	-0.146154	0.256969	0.626871	0.864025	0.522143	1.42976													Simple mode	0.0085288	0.104965	0.94264	1.00857	0.821024	1.23895
			Weighted mode	0.0809415	0.0976626	0.494387	1.08431	0.895407	1.31306													Weighted mode	-0.142674	0.281271	0.662383	0.867037	0.499591	1.50474													Weighted mode	0.00796832	0.0961203	0.941482	1.008	0.834913	1.21697
											Heterogeneity			Pleiotropy																Heterogeneity			Pleiotropy																Heterogeneity
Exposure	Outcome	Outcome consortium	MR methods	Beta	Se	pval	OR	OR_lci95	OR_uci95		Q	P value		Egger intercept	p	MR-PRESSO global pval			Exposure	Outcome	Outcome consortium	MR methods	beta	se	pval	OR	OR_lci95	OR_uci95		Q	P value		Egger intercept	p	MR-PRESSO global pval			Exposure	Outcome	Outcome consortium	MR methods	Beta	Se	pval	OR	OR_lci95	OR_uci95		Q
TPOAb	IBD	de Lang et al.	MR Egger	-0.152734	0.526015	0.820097	0.858358	0.306137	2.4067		10.5871	0.00502386		0.0123204	0.936714	NA			TPOAb	CD	de Lang et al.	MR Egger	-0.442728	1.42722	0.808511	0.642282	0.0391606	10.5342		47.5821	4.65239e-11		0.049306	0.90699	NA			TPOAb	UC	de Lang et al.	MR Egger	0.0733489	0.285594	0.839956	1.07611	0.614826	1.88346		2.02393
			Weighted median	-0.0256587	0.063693	0.687059	0.974668	0.86028	1.10427													Weighted median	-0.00694201	0.0720122	0.923203	0.993082	0.862357	1.14362													Weighted median	-0.0500617	0.0735843	0.496295	0.951171	0.823422	1.09874
			Inverse variance weighted	-0.102167	0.0995787	0.304897	0.902879	0.742791	1.09747													Inverse variance weighted	-0.240417	0.273727	0.379776	0.7863	0.459819	1.34459													Inverse variance weighted	0.00158825	0.0552493	0.977066	1.00159	0.898795	1.11614
			Simple mode	-0.0147324	0.0717398	0.856297	0.985376	0.856122	1.13414													Simple mode	-0.0045205	0.0768954	0.958467	0.99549	0.856213	1.15742													Simple mode	-0.052279	0.0827878	0.592276	0.949064	0.80691	1.11626
			Weighted mode	-0.0078174	0.0594893	0.907479	0.992213	0.883012	1.11492													Weighted mode	0.00764355	0.0659233	0.918288	1.00767	0.885533	1.14666													Weighted mode	-0.0530937	0.0885864	0.609796	0.948291	0.797142	1.1281
											Heterogeneity			Pleiotropy																Heterogeneity			Pleiotropy																Heterogeneity
Exposure	Outcome	Outcome consortium	MR methods	Beta	Se	pval	OR	OR_lci95	OR_uci95		Q	P value		Egger intercept	p	MR-PRESSO global pval			Exposure	Outcome	Outcome consortium	MR methods	Beta	Se	pval	OR	OR_lci95	OR_uci95		Q	P value		Egger intercept	p	MR-PRESSO global pval			Exposure	Outcome	Outcome consortium	MR methods	Beta	Se	pval	OR	OR_lci95	OR_uci95		Q
TSH	IBD	IIBDGC	MR Egger	-0.182171	0.0728186	0.0133714	0.833459	0.722603	0.961322		194.186	0.0338936		0.00547281	0.0873177	0.042			TSH	CD	IIBDGC	MR Egger	-0.170202	0.099136	0.087917	0.843494	0.694538	1.0244		194.384	0.0470562		0.0052296	0.22603	0.053			TSH	UC	IIBDGC	MR Egger	-0.227141	0.0950284	0.0179854	0.796809	0.6614	0.959939		188.565
			Weighted median	-0.0949614	0.0606133	0.117191	0.909408	0.807539	1.02413													Weighted median	-0.135046	0.0818792	0.0990801	0.873676	0.744138	1.02576													Weighted median	-0.158226	0.0792586	0.045899	0.853657	0.730831	0.997125
			Inverse variance weighted	-0.0785141	0.04114	0.0563314	0.924489	0.85287	1.00212													Inverse variance weighted	-0.0702383	0.0554152	0.204979	0.932172	0.83623	1.03912													Inverse variance weighted	-0.11508	0.0533492	0.0309975	0.891295	0.802804	0.98954
			Simple mode	-0.111406	0.124813	0.373419	0.894575	0.700445	1.14251													Simple mode	-0.185958	0.158588	0.242673	0.830308	0.60848	1.13301													Simple mode	0.228457	0.177424	0.1997	1.25666	0.887546	1.77928
			Weighted mode	-0.0995586	0.0671876	0.140361	0.905237	0.793544	1.03265													Weighted mode	-0.185958	0.0883064	0.0367514	0.830308	0.698347	0.987205													Weighted mode	-0.0916496	0.0941175	0.33161	0.912425	0.758722	1.09727
											Heterogeneity			Pleiotropy																Heterogeneity			Pleiotropy																Heterogeneity
Exposure	Outcome	Outcome consortium	MR methods	Beta	Se	pval	OR	OR_lci95	OR_uci95		Q	P value		Egger intercept	p	MR-PRESSO global pval			Exposure	Outcome	Outcome consortium	MR methods	Beta	Se	pval	OR	OR_lci95	OR_uci95		Q	P value		Egger intercept	p	MR-PRESSO global pval			Exposure	Outcome	Outcome consortium	MR methods	Beta	Se	pval	OR	OR_lci95	OR_uci95		Q
TSH	IBD	FinnGen	MR Egger	-0.0431471	0.0814975	0.597261	0.95777	0.816374	1.12366		233.728	6.89276e-05		0.00207807	0.561041	<0.001			TSH	CD	FinnGen	MR Egger	-0.128862	0.161865	0.42718	0.879096	0.640109	1.20731		206.784	0.00473801		0.000952491	0.893037	0.009			TSH	UC	FinnGen	MR Egger	-0.0442812	0.0901218	0.623875	0.956685	0.801781	1.14152		264.945
			Weighted median	0.0239094	0.0650279	0.713112	1.0242	0.901635	1.16342													Weighted median	-0.180007	0.13454	0.180914	0.835264	0.641655	1.08729													Weighted median	0.0106025	0.0743264	0.886569	1.01066	0.873648	1.16916
			Inverse variance weighted	-0.00358122	0.0449479	0.936496	0.996425	0.912398	1.08819													Inverse variance weighted	-0.110751	0.0898174	0.217551	0.895162	0.750667	1.06747													Inverse variance weighted	-0.00739047	0.0496753	0.881731	0.992637	0.900546	1.09414
			Simple mode	-0.230682	0.130878	0.0799184	0.793992	0.614342	1.02618													Simple mode	-0.425103	0.313572	0.177148	0.653703	0.353559	1.20864													Simple mode	0.0110818	0.14665	0.939861	1.01114	0.758546	1.34786
			Weighted mode	-0.0531801	0.0787768	0.500622	0.948209	0.812546	1.10652													Weighted mode	-0.116963	0.151527	0.441338	0.889619	0.66103	1.19725													Weighted mode	-0.00433246	0.0811451	0.957488	0.995677	0.849271	1.16732
											Heterogeneity			Pleiotropy																Heterogeneity			Pleiotropy																Heterogeneity
Exposure	Outcome	Outcome consortium	MR methods	Beta	Se	pval	OR	OR_lci95	OR_uci95		Q	P value		Egger intercept	p	MR-PRESSO global pval			Exposure	Outcome	Outcome consortium	MR methods	beta	se	pval	OR	OR_lci95	OR_uci95		Q	P value		Egger intercept	p	MR-PRESSO global pval			Exposure	Outcome	Outcome consortium	MR methods	Beta	Se	pval	OR	OR_lci95	OR_uci95		Q
TSH	IBD	de Lang et al.	MR Egger	-0.160951	0.071459	0.0258669	0.851334	0.74007	0.979325		244.81	1.03648e-07		0.00213213	0.480131	<0.001			TSH	CD	de Lang et al.	MR Egger	-0.113059	0.0855437	0.188426	0.893098	0.755237	1.05613		212.279	0.000121668		0.000851264	0.813609	<0.001			TSH	UC	de Lang et al.	MR Egger	-0.239924	0.0859007	0.00595284	0.786688	0.664787	0.930942		221.677
			Weighted median	-0.115145	0.0540415	0.0331164	0.891237	0.801664	0.990819													Weighted median	-0.143805	0.0680698	0.0346346	0.866057	0.757887	0.989666													Weighted median	-0.1379	0.067517	0.0411065	0.871185	0.763201	0.994448
			Inverse variance weighted	-0.119221	0.0403299	0.0031152	0.887612	0.82015	0.960622													Inverse variance weighted	-0.0963546	0.047975	0.0445973	0.908142	0.82664	0.997679													Inverse variance weighted	-0.161391	0.0484875	0.000873105	0.850959	0.773812	0.935798
			Simple mode	-0.18379	0.115212	0.112916	0.832111	0.663912	1.04292													Simple mode	-0.143068	0.156242	0.361386	0.866695	0.638073	1.17723													Simple mode	0.020972	0.163013	0.897816	1.02119	0.741905	1.40562
			Weighted mode	-0.133128	0.0568092	0.0205149	0.875353	0.783116	0.978453													Weighted mode	-0.165455	0.0714913	0.0220838	0.847508	0.736698	0.974986													Weighted mode	-0.0962412	0.0726447	0.187374	0.908245	0.78771	1.04722
											Heterogeneity			Pleiotropy																Heterogeneity			Pleiotropy																Heterogeneity
Exposure	Outcome	Outcome consortium	MR methods	Beta	Se	pval	OR	OR_lci95	OR_uci95		Q	P value		Egger intercept	p	MR-PRESSO global pval			Exposure	Outcome	Outcome consortium	MR methods	Beta	Se	pval	OR	OR_lci95	OR_uci95		Q	P value		Egger intercept	p	MR-PRESSO global pval			Exposure	Outcome	Outcome consortium	MR methods	Beta	Se	pval	OR	OR_lci95	OR_uci95		Q
Hyperthyroidism	IBD	IIBDGC	MR Egger	0.0646363	0.052935	0.233458	1.06677	0.961639	1.1834		32.6665	0.171995		-0.0045552	0.704596	0.16			Hyperthyroidism	CD	IIBDGC	MR Egger	0.16277	0.0718752	0.0321037	1.17677	1.02214	1.35479		39.7452	0.0541165		-0.0315855	0.0560902	0.073			Hyperthyroidism	UC	IIBDGC	MR Egger	0.0899169	0.0772002	0.254707	1.09408	0.940451	1.27281		48.5615
			Weighted median	0.0433565	0.0270474	0.108939	1.04431	0.99039	1.10117													Weighted median	0.0562661	0.0360063	0.11813	1.05788	0.985796	1.13523													Weighted median	0.0617433	0.0364766	0.0905158	1.06369	0.990297	1.14252
			Inverse variance weighted	0.0459258	0.0201956	0.0229631	1.047	1.00636	1.08927													Inverse variance weighted	0.0304855	0.0296194	0.303365	1.03095	0.972808	1.09258													Inverse variance weighted	0.0426721	0.0301206	0.156569	1.0436	0.983769	1.10706
			Simple mode	0.0650076	0.0625656	0.308357	1.06717	0.944008	1.20639													Simple mode	0.0528475	0.0638144	0.414849	1.05427	0.930318	1.19473													Simple mode	0.0782842	0.0782176	0.325784	1.08143	0.927723	1.2606
			Weighted mode	-0.0106067	0.0440548	0.811628	0.989449	0.907598	1.07868													Weighted mode	0.0612658	0.0476603	0.209546	1.06318	0.968363	1.16728													Weighted mode	0.103387	0.084119	0.229655	1.10892	0.940366	1.30769
											Heterogeneity			Pleiotropy																Heterogeneity			Pleiotropy																Heterogeneity
Exposure	Outcome	Outcome consortium	MR methods	Beta	Se	pval	OR	OR_lci95	OR_uci95		Q	P value		Egger intercept	p	MR-PRESSO global pval			Exposure	Outcome	Outcome consortium	MR methods	Beta	Se	pval	OR	OR_lci95	OR_uci95		Q	P value		Egger intercept	p	MR-PRESSO global pval			Exposure	Outcome	Outcome consortium	MR methods	Beta	Se	pval	OR	OR_lci95	OR_uci95		Q
Hyperthyroidism	IBD	FinnGen	MR Egger	0.00228518	0.0464538	0.961191	1.00229	0.915061	1.09783		27.6268	0.276093		-0.00334056	0.757277	0.307			Hyperthyroidism	CD	FinnGen	MR Egger	0.0594639	0.11104	0.597221	1.06127	0.853701	1.3193		36.9014	0.0589924		-0.0136703	0.595212	0.069			Hyperthyroidism	UC	FinnGen	MR Egger	0.0168414	0.0565554	0.768429	1.01698	0.910276	1.1362		29.8945
			Weighted median	-0.00675197	0.026166	0.796373	0.993271	0.943615	1.04554													Weighted median	0.0276202	0.0567643	0.626558	1.02801	0.919764	1.14898													Weighted median	-0.0208566	0.0314339	0.507006	0.979359	0.920842	1.0416
			Inverse variance weighted	-0.0109366	0.0188925	0.562664	0.989123	0.953166	1.02644													Inverse variance weighted	0.00496998	0.0450436	0.912142	1.00498	0.920061	1.09774													Inverse variance weighted	-0.0151809	0.0234058	0.516602	0.984934	0.94077	1.03117
			Simple mode	0.0179522	0.0464656	0.702637	1.01811	0.929489	1.11519													Simple mode	-0.185505	0.127507	0.158149	0.830684	0.646994	1.06653													Simple mode	0.00652034	0.0586866	0.912421	1.00654	0.897174	1.12924
			Weighted mode	-0.00203944	0.0352864	0.954389	0.997963	0.931275	1.06943													Weighted mode	0.00828572	0.0918781	0.928861	1.00832	0.842152	1.20728													Weighted mode	-0.0273997	0.0402867	0.50268	0.972972	0.899099	1.05291
											Heterogeneity			Pleiotropy																Heterogeneity			Pleiotropy																Heterogeneity
Exposure	Outcome	Outcome consortium	MR methods	Beta	Se	pval	OR	OR_lci95	OR_uci95		Q	P value		Egger intercept	p	MR-PRESSO global pval			Exposure	Outcome	Outcome consortium	MR methods	beta	se	pval	OR	OR_lci95	OR_uci95		Q	P value		Egger intercept	p	MR-PRESSO global pval			Exposure	Outcome	Outcome consortium	MR methods	Beta	Se	pval	OR	OR_lci95	OR_uci95		Q
Hyperthyroidism	IBD	de Lang et al.	MR Egger	-0.00837366	0.0408892	0.83962	0.991661	0.915288	1.07441		32.3993	0.0921194		0.00998117	0.302551	0.082			Hyperthyroidism	CD	de Lang et al.	MR Egger	0.012188	0.0457348	0.792341	1.01226	0.925471	1.10719		23.2772	0.444683		0.00534924	0.617877	0.472			Hyperthyroidism	UC	de Lang et al.	MR Egger	0.0803871	0.0649312	0.23004	1.08371	0.954204	1.23079		32.8338
			Weighted median	0.0269505	0.0224722	0.230417	1.02732	0.98305	1.07358													Weighted median	0.0526201	0.0278019	0.0584004	1.05403	0.99813	1.11306													Weighted median	0.0911228	0.0304396	0.00275743	1.0954	1.03196	1.16275
			Inverse variance weighted	0.0311227	0.0165421	0.0599143	1.03161	0.998701	1.06561													Inverse variance weighted	0.0333673	0.0181347	0.0657732	1.03393	0.997826	1.07134													Inverse variance weighted	0.0725676	0.025424	0.0043133	1.07527	1.023	1.1302
			Simple mode	0.0376239	0.0513536	0.471176	1.03834	0.938916	1.14829													Simple mode	0.0842184	0.0491053	0.0997788	1.08787	0.988044	1.19777													Simple mode	0.0595559	0.0609809	0.339868	1.06137	0.941796	1.19611
			Weighted mode	0.0104471	0.0336075	0.75871	1.0105	0.946084	1.07931													Weighted mode	0.0657995	0.0355008	0.0766875	1.06801	0.996225	1.14497													Weighted mode	0.097734	0.0548811	0.0894118	1.10267	0.990215	1.22789
											Heterogeneity			Pleiotropy																Heterogeneity			Pleiotropy																Heterogeneity
Exposure	Outcome	Outcome consortium	MR methods	Beta	Se	pval	OR	OR_lci95	OR_uci95		Q	P value		Egger intercept	p	MR-PRESSO global pval			Exposure	Outcome	Outcome consortium	MR methods	Beta	Se	pval	OR	OR_lci95	OR_uci95		Q	P value		Egger intercept	p	MR-PRESSO global pval			Exposure	Outcome	Outcome consortium	MR methods	Beta	Se	pval	OR	OR_lci95	OR_uci95		Q
hypothyroidism	IBD	IIBDGC	MR Egger	-0.210231	0.585233	0.753807	0.810397	0.257358	2.55187		4.61132	0.202574		-0.000897496	0.988493	0.331			Hypothyroidism	CD	IIBDGC	MR Egger	0.146015	0.514784	0.795132	1.15721	0.421911	3.174		2.56143	0.63367		-0.0375932	0.482686	0.681			hypothyroidism	UC	IIBDGC	MR Egger	-1.13239	1.00742	0.323887	0.322262	0.0447377	2.32137		27.7675
			Weighted median	-0.22791	0.121384	0.0604367	0.796196	0.627619	1.01005													Weighted median	-0.216585	0.154666	0.16141	0.805264	0.594681	1.09042													Weighted median	-0.0594594	0.175495	0.734753	0.942274	0.668025	1.32911
			Inverse variance weighted	-0.219421	0.125503	0.0804055	0.802984	0.62788	1.02692													Inverse variance weighted	-0.252925	0.125373	0.0436558	0.776526	0.607347	0.992832													Inverse variance weighted	0.0800418	0.255519	0.754089	1.08333	0.656538	1.78757
			Simple mode	-0.223625	0.202769	0.350617	0.799615	0.537379	1.18982													Simple mode	-0.272902	0.217214	0.277352	0.761167	0.49726	1.16514													Simple mode	-0.3722	0.579644	0.549075	0.689217	0.221285	2.14664
			Weighted mode	-0.223625	0.136822	0.20068	0.799615	0.611527	1.04555													Weighted mode	-0.19455	0.187915	0.359008	0.823205	0.569576	1.18977													Weighted mode	-0.307253	0.185361	0.158299	0.735464	0.511421	1.05766
											Heterogeneity			Pleiotropy																Heterogeneity			Pleiotropy																Heterogeneity
Exposure	Outcome	Outcome consortium	MR methods	Beta	Se	pval	OR	OR_lci95	OR_uci95		Q	P value		Egger intercept	p	MR-PRESSO global pval			Exposure	Outcome	Outcome consortium	MR methods	Beta	Se	pval	OR	OR_lci95	OR_uci95		Q	P value		Egger intercept	p	MR-PRESSO global pval			Exposure	Outcome	Outcome consortium	MR methods	Beta	Se	pval	OR	OR_lci95	OR_uci95		Q
hypothyroidism	IBD	FinnGen	MR Egger	0.219809	0.377789	0.619527	1.24584	0.594129	2.61242		0.78411	0.853264		-0.00536224	0.895227	0.884			Hypothyroidism	CD	FinnGen	MR Egger	1.07068	0.997163	0.361626	2.91736	0.413226	20.5965		8.20671	0.0842931		-0.110716	0.305544	0.162			hypothyroidism	UC	FinnGen	MR Egger	0.501532	0.776929	0.564556	1.65125	0.360145	7.57091		10.9715
			Weighted median	0.170171	0.112258	0.129545	1.18551	0.951368	1.47727													Weighted median	0.058681	0.250736	0.814958	1.06044	0.648715	1.73347													Weighted median	0.149587	0.139708	0.284298	1.16136	0.883167	1.52717
			Inverse variance weighted	0.165455	0.0981673	0.0919047	1.17993	0.973407	1.43027													Inverse variance weighted	-0.116258	0.274932	0.672397	0.890245	0.519377	1.52594													Inverse variance weighted	0.0725843	0.183706	0.69276	1.07528	0.750153	1.54133
			Simple mode	0.255053	0.160617	0.210499	1.29053	0.941995	1.76802													Simple mode	0.117473	0.366006	0.764311	1.12465	0.548867	2.30446													Simple mode	0.289036	0.17644	0.176731	1.33514	0.944796	1.88675
			Weighted mode	0.158789	0.132132	0.315678	1.17209	0.904665	1.51857													Weighted mode	0.177304	0.283507	0.565621	1.19399	0.684977	2.08127													Weighted mode	0.177568	0.143389	0.283291	1.19431	0.901699	1.58188
											Heterogeneity			Pleiotropy																Heterogeneity			Pleiotropy																Heterogeneity
Exposure	Outcome	Outcome consortium	MR methods	Beta	Se	pval	OR	OR_lci95	OR_uci95		Q	P value		Egger intercept	p	MR-PRESSO global pval			Exposure	Outcome	Outcome consortium	MR methods	beta	se	pval	OR	OR_lci95	OR_uci95		Q	P value		Egger intercept	p	MR-PRESSO global pval			Exposure	Outcome	Outcome consortium	MR methods	Beta	Se	pval	OR	OR_lci95	OR_uci95		Q
hypothyroidism	IBD	de Lang et al.	MR Egger	NA	NA	NA	NA	NA	NA		1.75219	0.185602		NA	NA	NA			Hypothyroidism	CD	de Lang et al.	MR Egger	-0.105957	0.415349	0.840988	0.899463	0.398503	2.03019		0.323935	0.850469		-0.0198637	0.702988	NA			hypothyroidism	UC	de Lang et al.	MR Egger	-1.03609	0.408109	0.238879	0.35484	0.159457	0.789626		8.67106
			Weighted median	NA	NA	NA	NA	NA	NA													Weighted median	-0.305987	0.114016	0.00728064	0.736396	0.588924	0.920796													Weighted median	0.0944508	0.119159	0.427984	1.09906	0.870141	1.38819
			Inverse variance weighted	-0.150752	0.118744	0.204245	0.860061	0.681479	1.08544													Inverse variance weighted	-0.308822	0.101295	0.00229797	0.734312	0.602083	0.895579													Inverse variance weighted	0.0715291	0.207431	0.730219	1.07415	0.715313	1.613
			Simple mode	NA	NA	NA	NA	NA	NA													Simple mode	-0.357857	0.141723	0.127521	0.699173	0.5296	0.923042													Simple mode	0.398059	0.233398	0.23022	1.48893	0.942329	2.3526
			Weighted mode	NA	NA	NA	NA	NA	NA													Weighted mode	-0.271092	0.133098	0.178588	0.762546	0.58745	0.989832													Weighted mode	-0.184089	0.13302	0.30059	0.831862	0.640947	1.07964
[truncated: 4 more columns]

## Sheet: Supplementary Table 5
Supplementary Table 5 The summary of causal effects, heterogeneity and pleiotropy of thyroid function on IBD, CD and UC.
		Inflammatory bowel disease							Crohn's disease							Ulcerative colitis
Exposure	Outcome consortium	ORIVW	ORIVW (95% LCI)	ORIVW (95% UCI)	PIVW	Pheterogeneity	Ppleiotropy		ORIVW	ORIVW (95% LCI)	ORIVW (95% UCI)	PIVW	Pheterogeneity	Ppleiotropy		ORIVW	ORIVW (95% LCI)	ORIVW (95% UCI)	PIVW	Pheterogeneity	Ppleiotropy
fT3	IIBDGC	1.13086	0.864373	1.47951	0.369743	0.357968	0.601719		1.09004	0.760065	1.56326	0.639329	0.37767	0.848517		1.28181	0.928802	1.76898	0.130889	0.634594	0.708129
	FinnGen	0.713914	0.555226	0.917957	0.00860319	0.558845	0.19263		0.71083	0.417204	1.21111	0.209308	0.614359	0.520484		0.648886	0.46726	0.90111	0.00983654	0.338306	0.920467
	de Lang et al.	1.16894	0.929331	1.47032	0.182281	0.19263	0.430523		1.0918	0.783767	1.5209	0.603532	0.100647	0.299207		1.29513	1.01681	1.64963	0.0361657	0.407985	0.9557
	Overall	0.9817	0.7184	1.3416	0.9079				1.0131	0.8115	1.2647	0.9085				1.0326	0.6641	1.6057	0.8866
		Meta analysis I2 =78.80% , p heterogentity =0.009							Meta analysis I2 =2.40% , p heterogentity =0.359							Meta analysis I2 =84.00% , p heterogentity =0.002
fT4	IIBDGC	1.00638	0.879035	1.15217	0.926585	0.00651326	0.0198531		1.04191	0.873595	1.24266	0.647879	0.0246011	0.391605		0.981002	0.816631	1.17846	0.837572	7.51857e-05	0.0573179
	FinnGen	0.956469	0.83642	1.09375	0.515418	0.0487077	0.00606254		0.789899	0.591544	1.05476	0.109908	0.0248416	0.405243		1.01817	0.860327	1.20498	0.834007	0.0178964	0.697425
	de Lang et al.	1.01835	0.907184	1.14314	0.757853	0.000800172	0.0517889		1.09994	0.960909	1.2591	0.167081	0.0145611	0.244554		0.992353	0.867356	1.13536	0.911013	0.0168954	0.00740571
	Overall	0.9955	0.9249	1.0715	0.9051				1.0384	0.9391	1.1481	0.4628				0.9968	0.9099	1.092	0.9446
		Meta analysis I2 =0.00% , p heterogentity =0.773							Meta analysis I2 =51.70% , p heterogentity =0.126							Meta analysis I2 =0.00% , p heterogentity =0.954
fT4/fT3	IIBDGC	2.61228	1.22847	5.5549	0.0126111	0.450522	0.462807		1.45252	0.364679	5.78544	0.596518	0.0342976	0.853388		1.45252	0.364679	5.78544	0.596518	0.0342976	0.853388
	FinnGen	0.38918	0.166588	0.909198	0.0292659	0.216982	0.955896		1.00143	0.994	1.00891	0.707527	0.0321485	0.974294		1.00668	0.99983	1.01358	0.0559702	0.637595	0.889144
	de Lang et al.	2.15753	1.12635	4.13277	0.0204067	0.257826	0.434727		1.38944	0.51436	3.75331	0.516522	0.0733534	0.914778		3.81726	1.65895	8.78354	0.00162972	0.223911	0.12845
	Overall	1.326	0.4145	4.2425	0.6344				1.001	0.9936	1.0086	0.7877				1.6803	0.6987	4.041	0.2464
		Meta analysis I2 =84.60% , p heterogentity =0.002							Meta analysis I2 =0.00% , p heterogentity =0.706							Meta analysis I2 =80.20% , p heterogentity =0.006
TPOAb	IIBDGC	0.955307	0.839563	1.08701	0.48776	0.284768	0.942667		0.848604	0.496459	1.45053	0.548376	1.00936e-05	0.850888		1.06526	0.885783	1.28109	0.501865	0.194678	0.867268
	FinnGen	1.02646	0.889951	1.18391	0.71983	0.189089	0.354687		1.06894	0.739991	1.54411	0.722382	0.0844414	0.550549		0.976669	0.852995	1.11827	0.732541	0.770255	0.604094
	de Lang et al.	0.902879	0.742791	1.09747	0.304897	0.00502386	0.936714		0.7863	0.459819	1.34459	0.379776	4.65239e-11	0.90699		1.00159	0.898795	1.11614	0.977066	0.363504	0.837727
	Overall	0.9695	0.8897	1.0564	0.4797				0.9384	0.7206	1.222	0.6371				1.0044	0.9302	1.0846	0.9098
		Meta analysis I2 =0.00% , p heterogentity =0.558							Meta analysis I2 =0.00% , p heterogentity =0.596							Meta analysis I2 =61.40% , p heterogentity =0.759
TSH	IIBDGC	0.924489	0.85287	1.00212	0.0563314	0.0338936	0.0873177		0.932172	0.83623	1.03912	0.204979	0.0470562	0.22603		0.891295	0.802804	0.98954	0.0309975	0.0386867	0.624034
	FinnGen	0.996425	0.912398	1.08819	0.936496	6.89276e-05	0.561041		0.895162	0.750667	1.06747	0.217551	0.00473801	0.893037		0.992637	0.900546	1.09414	0.881731	8.71325e-09	0.506696
	de Lang et al.	0.887612	0.82015	0.960622	0.0031152	1.03648e-07	0.480131		0.908142	0.82664	0.997679	0.0445973	0.000121668	0.813609		0.850959	0.773812	0.935798	0.000873105	1.68705e-05	0.270141
	Overall	0.931	0.8877	0.9764	0.0032				0.9149	0.8565	0.9772	0.0081				0.9098	0.8304	0.9968	0.0425	0.0752	0.614
		Meta analysis I2 =45.20% , p heterogentity =0.162							Meta analysis I2 =0.00% , p heterogentity =0.906							Meta analysis I2 =61.40% , p heterogentity =0.075
Hyperthyroidism	IIBDGC	1.047	1.00636	1.08927	0.0229631	0.171995	0.704596		1.03095	0.972808	1.09258	0.303365	0.0541165	0.0560902		1.0436	0.983769	1.10706	0.156569	0.00664116	0.511332
	FinnGen	0.989123	0.953166	1.02644	0.562664	0.276093	0.757277		1.00498	0.920061	1.09774	0.912142	0.0589924	0.595212		0.984934	0.94077	1.03117	0.516602	0.228265	0.538777
	de Lang et al.	1.03161	0.998701	1.06561	0.0599143	0.0921194	0.302551		1.03393	0.997826	1.07134	0.0657732	0.444683	0.617877		1.07527	1.023	1.1302	0.0043133	0.048093	0.896722
	Overall	1.0222	0.9894	1.0561	0.1869				1.0302	1.0012	1.0601	0.041				1.0328	0.9797	1.0887	0.231
		Meta analysis I2 =58.40% , p heterogentity =0.090							Meta analysis I2 =0.00% , p heterogentity =0.842							Meta analysis I2 =70.20% , p heterogentity =0.035
Hypothyroidism	IIBDGC	0.802984	0.62788	1.02692	0.0804055	0.202574	0.988493		0.776526	0.607347	0.992832	0.0436558	0.63367	0.482686		1.08333	0.656538	1.78757	0.754089	4.04117e-05	0.28273
	FinnGen	1.17993	0.973407	1.43027	0.0919047	0.853264	0.895227		0.890245	0.519377	1.52594	0.672397	0.0842931	0.305544		1.07528	0.750153	1.54133	0.69276	0.026886	0.607579
	de Lang et al.	0.860061	0.681479	1.08544	0.204245	0.185602	NA		0.734312	0.602083	0.895579	0.00229797	0.850469	0.702988		1.07415	0.715313	1.613	0.730219	0.0130949	0.21847
	Overall	0.9433	0.7421	1.1991	0.6334				0.7605	0.6554	0.8824	0.0003				1.0765	0.849	1.3648	0.543
		Meta analysis I2 =72.50% , p heterogentity =0.026							Meta analysis I2 =0.00% , p heterogentity =0.787							Meta analysis I2 =0.00% , p heterogentity =1.000

## Sheet: Supplementary Table 6
																			Supplementary Table 6 Causal effects of IBD, CD and UC on thyroid function
										Heterogeneity			Pleiotropy															Heterogeneity			Pleiotropy																Heterogeneity
Exposure consortium	Exposure	Outcome	MR methods	beta	se	pval	OR	OR_lci95	OR_uci95	Q	P value		Egger intercept	p	MR-PRESSO global pval			Exposure consortium	Exposure	Outcome	MR methods	beta	se	pval	OR	OR_lci95	OR_uci95	Q	P value		Egger intercept	p	MR-PRESSO global pval				Exposure consortium	Exposure	Outcome	MR methods	beta	se	pval	OR	OR_lci95	OR_uci95	Q	P value
IIBDGC	IBD	fT3	MR Egger	-0.0407009	0.0170962	0.0209068	0.960116	0.928477	0.992834				0.00744737	0.00816505	0.097			IIBDGC	CD	fT3	MR Egger	-0.019738	0.0124376	0.119525	0.980456	0.956843	1.00465				0.00288217	0.282229	0.095				IIBDGC	UC	fT3	MR Egger	0.0111743	0.0202117	0.584323	1.01124	0.97196	1.0521
			Weighted median	-0.00572067	0.00917971	0.533162	0.994296	0.976566	1.01235												Weighted median	-0.00882932	0.0077399	0.253972	0.99121	0.976286	1.00636													Weighted median	-0.00922311	0.00924596	0.318508	0.990819	0.973025	1.00894
			Inverse variance weighted	0.00324645	0.00640888	0.612467	1.00325	0.990728	1.01593	67.4556	0.103196										Inverse variance weighted	-0.00753136	0.00538722	0.162111	0.992497	0.982072	1.00303	59.9061	0.0818032											Inverse variance weighted	-0.00861941	0.00626378	0.1688	0.991418	0.97932	1.00366	32.1327	0.460173
			Simple mode	0.0114636	0.0216603	0.598804	1.01153	0.969485	1.0554												Simple mode	-0.0111759	0.015468	0.473634	0.988886	0.959356	1.01933													Simple mode	0.00762268	0.0179695	0.674257	1.00765	0.97278	1.04377
			Weighted mode	-0.00595007	0.014422	0.681557	0.994068	0.966362	1.02257												Weighted mode	-0.0111759	0.00908483	0.224886	0.988886	0.971434	1.00665													Weighted mode	0.00368926	0.014902	0.80605	1.0037	0.974804	1.03344
										Heterogeneity			Pleiotropy															Heterogeneity			Pleiotropy																Heterogeneity
Exposure consortium	Exposure	Outcome	MR methods	beta	se	pval	OR	OR_lci95	OR_uci95	Q	P value		Egger intercept	p	MR-PRESSO global pval			Exposure consortium	Exposure	Outcome	MR methods	beta	se	pval	OR	OR_lci95	OR_uci95	Q	P value		Egger intercept	p	MR-PRESSO global pval				Exposure consortium	Exposure	Outcome	MR methods	beta	se	pval	OR	OR_lci95	OR_uci95	Q	P value
FinnGen	IBD	fT3	MR Egger	0.0485807	0.0278242	0.0901176	1.04978	0.994063	1.10862				-0.00546465	0.174858	0.217			FinnGen	CD	fT3	MR Egger	0.044855	0.0335561	0.23891	1.04588	0.979302	1.11698				-0.00693197	0.456667	0.245				FinnGen	UC	fT3	MR Egger	0.0523521	0.0336736	0.133109	1.05375	0.986445	1.12564
			Weighted median	0.0180725	0.0124554	0.146784	1.01824	0.99368	1.0434												Weighted median	0.00259917	0.0151136	0.863457	1.0026	0.973338	1.03275													Weighted median	0.0147015	0.0117133	0.209438	1.01481	0.991777	1.03838
			Inverse variance weighted	0.0119483	0.00884883	0.176931	1.01202	0.994619	1.02973	40.5865	0.202696										Inverse variance weighted	0.0199616	0.0127614	0.117767	1.02016	0.994962	1.046	8.28773	0.217772											Inverse variance weighted	0.00717195	0.0087553	0.412698	1.0072	0.990061	1.02463	29.0392	0.262279
			Simple mode	0.0246298	0.023782	0.307675	1.02494	0.978257	1.07384												Simple mode	-0.0019464	0.0208769	0.928754	0.998055	0.958041	1.03974													Simple mode	0.0115972	0.0252377	0.649832	1.01166	0.962839	1.06297
			Weighted mode	0.0227076	0.0198366	0.260315	1.02297	0.983958	1.06352												Weighted mode	-0.00224923	0.020525	0.916312	0.997753	0.958411	1.03871													Weighted mode	0.015719	0.0212736	0.466851	1.01584	0.974357	1.0591
										Heterogeneity			Pleiotropy															Heterogeneity			Pleiotropy																Heterogeneity
Exposure consortium	Exposure	Outcome	MR methods	beta	se	pval	OR	OR_lci95	OR_uci95	Q	P value		Egger intercept	p	MR-PRESSO global pval			Exposure consortium	Exposure	Outcome	MR methods	beta	se	pval	OR	OR_lci95	OR_uci95	Q	P value		Egger intercept	p	MR-PRESSO global pval				Exposure consortium	Exposure	Outcome	MR methods	beta	se	pval	OR	OR_lci95	OR_uci95	Q	P value
de Lang et al.	IBD	fT3	MR Egger	-0.0100912	0.014097	0.475866	0.98996	0.962981	1.01769				0.00104444	0.548163	0.324			de Lang et al.	CD	fT3	MR Egger	-0.00607646	0.0143797	0.67385	0.993942	0.96632	1.02235				0.00118969	0.623901	0.008				de Lang et al.	UC	fT3	MR Egger	0.00805296	0.0203919	0.694589	1.00809	0.968589	1.04919
			Weighted median	-0.00661961	0.00947538	0.484795	0.993402	0.975123	1.01202												Weighted median	-0.000947844	0.00764102	0.901278	0.999053	0.984202	1.01413													Weighted median	0.0169422	0.00933262	0.0694668	1.01709	0.998651	1.03586
			Inverse variance weighted	-0.00233648	0.00574037	0.683989	0.997666	0.986504	1.00895	101.124	0.314462										Inverse variance weighted	0.000439745	0.00559815	0.937389	1.00044	0.989523	1.01148	106.64	0.00776686											Inverse variance weighted	0.00597153	0.00710516	0.400657	1.00599	0.992077	1.0201	71.4808	0.0307081
			Simple mode	0.0084403	0.0226317	0.710023	1.00848	0.964719	1.05422												Simple mode	-0.0064835	0.0186656	0.729314	0.993537	0.957846	1.03056													Simple mode	0.0248108	0.0218012	0.26042	1.02512	0.98224	1.06987
			Weighted mode	-0.00930585	0.0142997	0.516765	0.990737	0.963355	1.0189												Weighted mode	-0.0114572	0.0127216	0.370718	0.988608	0.964263	1.01357													Weighted mode	0.0232451	0.019833	0.246626	1.02352	0.984494	1.06409
										Heterogeneity			Pleiotropy	pleiotropy														Heterogeneity			Pleiotropy																Heterogeneity
Exposure consortium	Exposure	Outcome	MR methods	beta	se	pval	OR	OR_lci95	OR_uci95	Q	P value		Egger inserpt	p	MR-PRESSO global pval			Exposure consortium	Exposure	Outcome	MR methods	beta	se	pval	OR	OR_lci95	OR_uci95	Q	P value		Egger intercept	p	MR-PRESSO global pval				Exposure consortium	Exposure	Outcome	MR methods	beta	se	pval	OR	OR_lci95	OR_uci95	Q	P value
IIBDGC	IBD	fT4	MR Egger	-0.00142297	0.0143837	0.921583	0.998578	0.970819	1.02713				-0.00066324	0.774147	0.019			IIBDGC	CD	fT4	MR Egger	-0.00738215	0.00916655	0.425057	0.992645	0.97497	1.01064				0.00139268	0.478587	0.091				IIBDGC	UC	fT4	MR Egger	0.0157421	0.0182841	0.396317	1.01587	0.980106	1.05293
			Weighted median	-0.00703916	0.00732198	0.336364	0.992986	0.978837	1.00734												Weighted median	-0.00380547	0.0058431	0.514869	0.996202	0.984858	1.00768													Weighted median	-0.0052736	0.00719365	0.463503	0.99474	0.980813	1.00887
			Inverse variance weighted	-0.00529906	0.00508896	0.297743	0.994715	0.984843	1.00469	74.8662	0.0205861										Inverse variance weighted	-0.00150152	0.00402043	0.708797	0.9985	0.990662	1.0064	58.0722	0.0757741											Inverse variance weighted	-0.000862051	0.00550274	0.875514	0.999138	0.98842	1.00997	38.8385	0.129387
			Simple mode	-0.0174365	0.0152245	0.257334	0.982715	0.953824	1.01248												Simple mode	-0.0117126	0.0110577	0.295275	0.988356	0.967165	1.01001													Simple mode	-0.00355355	0.0136146	0.795868	0.996453	0.970214	1.0234
			Weighted mode	-0.0134801	0.0109458	0.223665	0.98661	0.965669	1.00801												Weighted mode	-0.00741074	0.00708998	0.30162	0.992617	0.978918	1.00651													Weighted mode	-0.00355355	0.0109209	0.747146	0.996453	0.97535	1.01801
										Heterogeneity			Pleiotropy															Heterogeneity			Pleiotropy																Heterogeneity
Exposure consortium	Exposure	Outcome	MR methods	beta	se	pval	OR	OR_lci95	OR_uci95	Q	P value		Egger intercept	p	MR-PRESSO global pval			Exposure consortium	Exposure	Outcome	MR methods	beta	se	pval	OR	OR_lci95	OR_uci95	Q	P value		Egger intercept	p	MR-PRESSO global pval				Exposure consortium	Exposure	Outcome	MR methods	beta	se	pval	OR	OR_lci95	OR_uci95	Q	P value
Finngen	IBD	fT4	MR Egger	-0.000883789	0.0237592	0.970566	0.999117	0.953656	1.04674				-0.000526853	0.875898	0.04			Finngen	CD	fT4	MR Egger	0.00799181	0.0357084	0.837282	1.00802	0.939886	1.0811				-0.0044672	0.628167	0.33				Finngen	UC	fT4	MR Egger	-0.0150481	0.033239	0.654989	0.985065	0.922935	1.05138
			Weighted median	0.00561364	0.00989878	0.570643	1.00563	0.986307	1.02533												Weighted median	-0.020954	0.0137185	0.126656	0.979264	0.953284	1.00595													Weighted median	0.00982593	0.00973173	0.312649	1.00987	0.990794	1.02932
			Inverse variance weighted	-0.00442195	0.00760368	0.560867	0.995588	0.98086	1.01054	47.4235	0.0388349										Inverse variance weighted	-0.0101019	0.0108196	0.350476	0.989949	0.969177	1.01117	4.98698	0.288636											Inverse variance weighted	0.00214226	0.00856233	0.802436	1.00214	0.985467	1.0191	46.7843	0.00355875
			Simple mode	-0.0423864	0.0221812	0.0650096	0.958499	0.917721	1.00109												Simple mode	-0.025978	0.0204926	0.273684	0.974357	0.935997	1.01429													Simple mode	0.0227913	0.019685	0.258337	1.02305	0.984333	1.0633
			Weighted mode	0.0174378	0.0163926	0.295398	1.01759	0.985416	1.05082												Weighted mode	-0.0266927	0.0210798	0.274138	0.97366	0.934252	1.01473													Weighted mode	0.0175193	0.0178357	0.335773	1.01767	0.982712	1.05388
										Heterogeneity			Pleiotropy															Heterogeneity			Pleiotropy																Heterogeneity
Exposure consortium	Exposure	Outcome	MR methods	beta	se	pval	OR	OR_lci95	OR_uci95	Q	P value		Egger intercept	p	MR-PRESSO global pval			Exposure consortium	Exposure	Outcome	MR methods	beta	se	pval	OR	OR_lci95	OR_uci95	Q	P value		Egger intercept	p	MR-PRESSO global pval				Exposure consortium	Exposure	Outcome	MR methods	beta	se	pval	OR	OR_lci95	OR_uci95	Q	P value
de Lang et al.	IBD	fT4	MR Egger	-0.00625685	0.0116469	0.592433	0.993763	0.971334	1.01671				0.000195819	0.891268	0.018			de Lang et al.	CD	fT4	MR Egger	-0.00608833	0.010892	0.577991	0.99393	0.972936	1.01538				0.00104967	0.570455	0.003				de Lang et al.	UC	fT4	MR Egger	0.00859098	0.0143399	0.551986	1.00863	0.980674	1.03738
			Weighted median	-0.00962424	0.00705961	0.172794	0.990422	0.976812	1.00422												Weighted median	-0.00736868	0.00563152	0.190713	0.992658	0.981762	1.00368													Weighted median	-0.00516287	0.00671855	0.442219	0.99485	0.981836	1.00804
			Inverse variance weighted	-0.0048026	0.00478164	0.315193	0.995209	0.985925	1.00458	122.94	0.0172588										Inverse variance weighted	-0.000391624	0.00431383	0.927665	0.999608	0.991192	1.0081	105.89	0.00363457											Inverse variance weighted	0.000621331	0.0050359	0.901806	1.00062	0.990794	1.01055	60.0324	0.00136269
			Simple mode	-0.0173155	0.0136114	0.206534	0.982834	0.95696	1.00941												Simple mode	-0.0102836	0.013703	0.455494	0.989769	0.96354	1.01671													Simple mode	-0.0124746	0.0144349	0.391777	0.987603	0.960053	1.01594
			Weighted mode	-0.0140565	0.00925246	0.132136	0.986042	0.968321	1.00409												Weighted mode	-0.00964984	0.010586	0.365126	0.990397	0.970059	1.01116													Weighted mode	-0.00649721	0.00931741	0.488967	0.993524	0.975545	1.01183
										Heterogeneity			Pleiotropy															Heterogeneity			Pleiotropy																Heterogeneity
Exposure consortium	Exposure	Outcome	MR methods	beta	se	pval	OR	OR_lci95	OR_uci95	Q	P value		Egger intercept	p	MR-PRESSO global pval			Exposure consortium	Exposure	Outcome	MR methods	beta	se	pval	OR	OR_lci95	OR_uci95	Q	P value		Egger intercept	p	MR-PRESSO global pval				Exposure consortium	Exposure	Outcome	MR methods	beta	se	pval	OR	OR_lci95	OR_uci95	Q	P value
IIBDGC	IBD	fT4/fT3	MR Egger	-0.00303063	0.0034551	0.384366	0.996974	0.990245	1.00375				0.000788042	0.157921	0.059			IIBDGC	CD	fT4/fT3	MR Egger	-0.000739272	0.0022443	0.743416	0.999261	0.994875	1.00367				0.000215618	0.655944	0.17				IIBDGC	UC	fT4/fT3	MR Egger	-0.00329126	0.00448747	0.468806	0.996714	0.987986	1.00552
			Weighted median	0.00214701	0.0017882	0.229885	1.00215	0.998643	1.00567												Weighted median	0.000937456	0.00135014	0.487468	1.00094	0.998293	1.00359													Weighted median	0.000514462	0.00174622	0.768288	1.00051	0.997096	1.00394
			Inverse variance weighted	0.00158852	0.00125204	0.204534	1.00159	0.999135	1.00405	71.5999	0.0547104										Inverse variance weighted	0.000165932	0.000973393	0.864642	1.00017	0.99826	1.00208	53.9341	0.169783											Inverse variance weighted	0.000250093	0.00140427	0.858649	1.00025	0.997501	1.00301	44.6106	0.0684003
			Simple mode	0.00130656	0.00323498	0.687893	1.00131	0.994979	1.00768												Simple mode	0.000488396	0.00235761	0.836821	1.00049	0.995876	1.00512													Simple mode	0.000397433	0.00311621	0.899313	1.0004	0.994306	1.00653
			Weighted mode	0.00178435	0.00230949	0.443119	1.00179	0.997261	1.00633												Weighted mode	0.000923882	0.00159387	0.565043	1.00092	0.997802	1.00406													Weighted mode	0.000827673	0.00248242	0.740997	1.00083	0.99597	1.00571
										Heterogeneity			Pleiotropy															Heterogeneity			Pleiotropy																Heterogeneity
Exposure consortium	Exposure	Outcome	MR methods	beta	se	pval	OR	OR_lci95	OR_uci95	Q	P value		Egger intercept	p	MR-PRESSO global pval			Exposure consortium	Exposure	Outcome	MR methods	beta	se	pval	OR	OR_lci95	OR_uci95	Q	P value		Egger intercept	p	MR-PRESSO global pval				Exposure consortium	Exposure	Outcome	MR methods	beta	se	pval	OR	OR_lci95	OR_uci95	Q	P value
Finngen	IBD	fT4/fT3	MR Egger	0.00340632	0.00579689	0.560792	1.00341	0.992076	1.01488				-0.000517601	0.533301	0.062			Finngen	CD	fT4/fT3	MR Egger	-0.000725602	0.00515755	0.894917	0.999275	0.989224	1.00943				0.00107076	0.465442	0.871				Finngen	UC	fT4/fT3	MR Egger	0.00515236	0.00805819	0.528623	1.00517	0.989415	1.02117
			Weighted median	-0.00119878	0.00242316	0.620798	0.998802	0.994069	1.00356												Weighted median	0.00151035	0.00274054	0.581555	1.00151	0.996146	1.00691													Weighted median	-0.0012728	0.00245133	0.6036	0.998728	0.993941	1.00354
			Inverse variance weighted	-5.71038e-05	0.00181168	0.974855	0.999943	0.996399	1.0035	46.9624	0.0686278										Inverse variance weighted	0.0030288	0.00221394	0.171294	1.00303	0.99869	1.0074	1.85593	0.8687											Inverse variance weighted	-0.00196671	0.00205038	0.337462	0.998035	0.994032	1.00205	44.2503	0.0101666
			Simple mode	-0.00121602	0.00442457	0.785106	0.998785	0.990161	1.00748												Simple mode	0.000646521	0.00374727	0.869786	1.00065	0.993324	1.00802													Simple mode	-0.00148175	0.00476375	0.758344	0.998519	0.98924	1.00789
			Weighted mode	-0.00105992	0.0038329	0.783813	0.998941	0.991464	1.00647												Weighted mode	0.00067523	0.00371186	0.862797	1.00068	0.993422	1.00798													Weighted mode	-0.00185538	0.00452112	0.685022	0.998146	0.98934	1.00703
										Heterogeneity			Pleiotropy															Heterogeneity			Pleiotropy																Heterogeneity
Exposure consortium	Exposure	Outcome	MR methods	beta	se	pval	OR	OR_lci95	OR_uci95	Q	P value		Egger intercept	p	MR-PRESSO global pval			Exposure consortium	Exposure	Outcome	MR methods	beta	se	pval	OR	OR_lci95	OR_uci95	Q	P value		Egger intercept	p	MR-PRESSO global pval				Exposure consortium	Exposure	Outcome	MR methods	beta	se	pval	OR	OR_lci95	OR_uci95	Q	P value
de Lange et al	IBD	fT4/fT3	MR Egger	0.00304235	0.00285589	0.289474	1.00305	0.997448	1.00868				-5.68981e-05	0.872183	0.053			de Lange et al	CD	fT4/fT3	MR Egger	0.000825246	0.00239257	0.731174	1.00083	0.996143	1.00553				0.000141788	0.728505	0.204				de Lange et al	UC	fT4/fT3	MR Egger	-0.0015922	0.00369603	0.668513	0.998409	0.991203	1.00567
			Weighted median	0.00212236	0.00179361	0.236696	1.00212	0.998608	1.00565												Weighted median	0	0.00147398	1	1	0.997115	1.00289													Weighted median	0.00216933	0.00168888	0.198974	1.00217	0.99886	1.00549
			Inverse variance weighted	0.00262275	0.00117351	0.0254194	1.00263	1.00032	1.00493	117.468	0.0588802										Inverse variance weighted	0.00159057	0.000943606	0.0918669	1.00159	0.999741	1.00345	72	0.210832											Inverse variance weighted	0.00224002	0.00130459	0.0859726	1.00224	0.999683	1.00481	65.1185	0.0739566
			Simple mode	0.0012505	0.0037567	0.739965	1.00125	0.993906	1.00865												Simple mode	0.000177968	0.0025923	0.945457	1.00018	0.995109	1.00527													Simple mode	-0.000512036	0.00328612	0.876804	0.999488	0.993071	1.00595
			Weighted mode	0.0014582	0.00266963	0.586196	1.00146	0.996233	1.00671												Weighted mode	-0.000413999	0.00202848	0.838857	0.999586	0.99562	1.00357													Weighted mode	0.00372533	0.00220722	0.0976806	1.00373	0.999399	1.00808
										Heterogeneity			Pleiotropy															Heterogeneity			Pleiotropy																Heterogeneity
Exposure consortium	Exposure	Outcome	MR methods	beta	se	pval	OR	OR_lci95	OR_uci95	Q	P value		Egger intercept	p	MR-PRESSO global pval			Exposure consortium	Exposure	Outcome	MR methods	beta	se	pval	OR	OR_lci95	OR_uci95	Q	P value		Egger intercept	p	MR-PRESSO global pval				Exposure consortium	Exposure	Outcome	MR methods	beta	se	pval	OR	OR_lci95	OR_uci95	Q	P value
IIBDGC	IBD	TPOAb	MR Egger	0.0935998	0.115456	0.425506	1.09812	0.875733	1.37698				-0.0206071	0.272831	0.247			IIBDGC	CD	TPOAb	MR Egger	0.046065	0.0750122	0.547783	1.04714	0.90397	1.21299				-0.00334858	0.840108	0.528				IIBDGC	UC	TPOAb	MR Egger	0.126141	0.202724	0.545433	1.13444	0.762466	1.68789
			Weighted median	0.032815	0.0642835	0.60972	1.03336	0.911029	1.17212												Weighted median	0.0428671	0.0518196	0.408103	1.0438	0.94299	1.15538													Weighted median	0.055696	0.0771645	0.470428	1.05728	0.908876	1.22991
			Inverse variance weighted	-0.0242386	0.0482693	0.61556	0.976053	0.887944	1.0729	29.8189	0.231144										Inverse variance weighted	0.0327086	0.036605	0.371559	1.03325	0.961715	1.1101	16.5769	0.483372											Inverse variance weighted	0.0459583	0.0742981	0.536202	1.04703	0.90514	1.21116	25.3083	0.0210214
			Simple mode	0.00656715	0.115518	0.955117	1.00659	0.802641	1.26236												Simple mode	0.0330148	0.0902398	0.718985	1.03357	0.866013	1.23354													Simple mode	0.074444	0.155744	0.640595	1.07729	0.793887	1.46185
			Weighted mode	0.0394736	0.0721144	0.588976	1.04026	0.903146	1.1982												Weighted mode	0.0417476	0.054796	0.456576	1.04263	0.936456	1.16084													Weighted mode	0.0569102	0.0945445	0.557566	1.05856	0.879504	1.27407
										Heterogeneity			Pleiotropy															Heterogeneity			Pleiotropy																Heterogeneity
Exposure consortium	Exposure	Outcome	MR methods	beta	se	pval	OR	OR_lci95	OR_uci95	Q	P value		Egger intercept	p	MR-PRESSO global pval			Exposure consortium	Exposure	Outcome	MR methods	beta	se	pval	OR	OR_lci95	OR_uci95	Q	P value		Egger intercept	p	MR-PRESSO global pval				Exposure consortium	Exposure	Outcome	MR methods	beta	se	pval	OR	OR_lci95	OR_uci95	Q	P value
Finngen	IBD	TPOAb	MR Egger	-0.250397	0.413939	0.557509	0.778491	0.345861	1.75229				0.0247533	0.674321	0.006			Finngen	CD	TPOAb	MR Egger	-0.37644	1.64764	0.857005	0.686301	0.0271651	17.3387				0.0808674	0.864467					Finngen	UC	TPOAb	MR Egger	-0.342721	0.210909	0.130126	0.709836	0.469493	1.07322
			Weighted median	-0.0678702	0.10807	0.529992	0.934382	0.756019	1.15482												Weighted median	-0.0621056	0.11696	0.595419	0.939784	0.747257	1.18191													Weighted median	-0.0515552	0.0844617	0.541598	0.949751	0.804849	1.12074
			Inverse variance weighted	-0.0761766	0.0887763	0.390852	0.926653	0.778662	1.10277	17.8101	0.121581										Inverse variance weighted	-0.0231956	0.152538	0.879136	0.977071	0.724575	1.31756	4.619	0.0993108											Inverse variance weighted	-0.0195264	0.0637112	0.759237	0.980663	0.865541	1.1111	14.1614	0.362574
			Simple mode	-0.220255	0.19325	0.276634	0.802314	0.549347	1.17177												Simple mode	-0.0949593	0.155435	0.603431	0.90941	0.67058	1.2333													Simple mode	0.0203761	0.147542	0.892275	1.02059	0.764292	1.36282
			Weighted mode	-0.181376	0.170409	0.308116	0.834122	0.597275	1.16489												Weighted mode	-0.0785361	0.138549	0.627952	0.924469	0.704623	1.21291													Weighted mode	-0.0731878	0.134527	0.595624	0.929426	0.714008	1.20984
										Heterogeneity			Pleiotropy															Heterogeneity			Pleiotropy																Heterogeneity
Exposure consortium	Exposure	Outcome	MR methods	beta	se	pval	OR	OR_lci95	OR_uci95	Q	P value		Egger intercept	p	MR-PRESSO global pval			Exposure consortium	Exposure	Outcome	MR methods	beta	se	pval	OR	OR_lci95	OR_uci95	Q	P value		Egger intercept	p	MR-PRESSO global pval				Exposure consortium	Exposure	Outcome	MR methods	beta	se	pval	OR	OR_lci95	OR_uci95	Q	P value
de Lange et al	IBD	TPOAb	MR Egger	0.219319	0.195122	0.268659	1.24523	0.849489	1.82532				-0.0325295	0.152956	0.329			de Lange et al	CD	TPOAb	MR Egger	0.205582	0.0881076	0.0283388	1.22824	1.03344	1.45976				-0.0402603	0.0168994	0.34				de Lange et al	UC	TPOAb	MR Egger	0.124395	0.143453	0.394819	1.13246	0.854898	1.50015
			Weighted median	-0.0282792	0.0753011	0.707253	0.972117	0.838728	1.12672												Weighted median	0.0525315	0.0533176	0.324499	1.05394	0.949356	1.17004													Weighted median	0.0405723	0.0721144	0.5737	1.04141	0.904139	1.19951
			Inverse variance weighted	-0.0546674	0.0546946	0.317552	0.9468	0.850553	1.05394	39.0072	0.336099										Inverse variance weighted	0.0010295	0.0399783	0.979456	1.00103	0.925586	1.08262	28.227	0.297511											Inverse variance weighted	0.0303412	0.051527	0.555968	1.03081	0.931786	1.14035	25.7778	0.364537
			Simple mode	-0.154197	0.172693	0.377841	0.857103	0.610989	1.20235												Simple mode	0.0666592	0.0900039	0.46582	1.06893	0.89606	1.27515													Simple mode	0.0188987	0.121575	0.877767	1.01908	0.80301	1.29328
			Weighted mode	-0.0359018	0.134963	0.791748	0.964735	0.7405	1.25687												Weighted mode	0.0666592	0.0578235	0.259894	1.06893	0.954398	1.19721													Weighted mode	0.0229845	0.0897552	0.800071	1.02325	0.858185	1.22007
										Heterogeneity			Pleiotropy															Heterogeneity			Pleiotropy																heterogeneity
Exposure consortium	Exposure	Outcome	MR methods	beta	se	pval	OR	OR_lci95	OR_uci95	Q	P value		Egger intercept	p	MR-PRESSO global pval			Exposure consortium	Exposure	Outcome	MR methods	beta	se	pval	OR	OR_lci95	OR_uci95	Q	P value		Egger intercept	p	MR-PRESSO global pval				Exposure consortium	Exposure	Outcome	MR methods	beta	se	pval	OR	OR_lci95	OR_uci95	Q	P value
IIBDGC	IBD	TSH	MR Egger	-0.00659443	0.00938168	0.485441	0.993427	0.975327	1.01186				0.000389507	0.79631	0.078			IIBDGC	CD	TSH	MR Egger	-0.00467915	0.00556355	0.405327	0.995332	0.984537	1.00624				0.000199932	0.868202	0.418				IIBDGC	UC	TSH	MR Egger	-0.00375658	0.0128403	0.771939	0.99625	0.971491	1.02164
			Weighted median	-0.00813839	0.00463965	0.0794136	0.991895	0.982916	1.00096												Weighted median	-0.0070392	0.00390749	0.0716295	0.992986	0.98541	1.00062													Weighted median	-0.00548892	0.00503001	0.275169	0.994526	0.984769	1.00438
			Inverse variance weighted	-0.00432328	0.00335034	0.196912	0.995686	0.989169	1.00225	64.1478	0.086114										Inverse variance weighted	-0.00385171	0.00250106	0.123552	0.996156	0.991284	1.00105	42.521	0.405391											Inverse variance weighted	-0.00221072	0.00379257	0.559955	0.997792	0.990402	1.00524	40.0861	0.103208
			Simple mode	-0.00241498	0.00891301	0.787545	0.997588	0.980312	1.01517												Simple mode	-0.00433511	0.00785945	0.58423	0.995674	0.980454	1.01113													Simple mode	-0.0077722	0.00920414	0.405116	0.992258	0.974518	1.01032
			Weighted mode	-0.00837107	0.00680787	0.224596	0.991664	0.97852	1.00498												Weighted mode	-0.00738568	0.00459493	0.115652	0.992642	0.983742	1.00162													Weighted mode	-0.00904962	0.0078219	0.256419	0.990991	0.975914	1.0063
										Heterogeneity			Pleiotropy															Heterogeneity			Pleiotropy																heterogeneity
Exposure consortium	Exposure	Outcome	MR methods	beta	se	pval	OR	OR_lci95	OR_uci95	Q	P value		Egger intercept	p	MR-PRESSO global pval			Exposure consortium	Exposure	Outcome	MR methods	beta	se	pval	OR	OR_lci95	OR_uci95	Q	P value		Egger intercept	p	MR-PRESSO global pval				Exposure consortium	Exposure	Outcome	MR methods	beta	se	pval	OR	OR_lci95	OR_uci95	Q	P value
Finngen	IBD	TSH	MR Egger	0.00565378	0.0138908	0.687206	1.00567	0.978659	1.03343				-0.000275438	0.891194	0.709			Finngen	CD	TSH	MR Egger	0.0173161	0.0143253	0.350265	1.01747	0.989296	1.04644				-0.0030107	0.535962	0.788				Finngen	UC	TSH	MR Egger	0.00188578	0.0163996	0.909497	1.00189	0.970196	1.03461
			Weighted median	0.00537231	0.00647846	0.406959	1.00539	0.992701	1.01823												Weighted median	0.00701077	0.00848126	0.408453	1.00704	0.990434	1.02392													Weighted median	0.00548474	0.00608854	0.367679	1.0055	0.993572	1.01757
			Inverse variance weighted	0.00383483	0.00441015	0.384548	1.00384	0.995202	1.01256	23.6071	0.702095										Inverse variance weighted	0.0082582	0.0074651	0.268622	1.00829	0.993647	1.02315	1.02465	0.795287											Inverse variance weighted	0.00393982	0.00424926	0.353834	1.00395	0.995621	1.01234	22.7172	0.477383
			Simple mode	0.011623	0.013268	0.388471	1.01169	0.985721	1.03835												Simple mode	0.00620834	0.0124156	0.651421	1.00623	0.982037	1.03101													Simple mode	0.0103279	0.0111177	0.362559	1.01038	0.988603	1.03264
			Weighted mode	0.0130836	0.0124482	0.302226	1.01317	0.988749	1.03819												Weighted mode	0.00620834	0.0124956	0.653427	1.00623	0.981883	1.03118													Weighted mode	0.0109026	0.0117385	0.362643	1.01096	0.987968	1.03449
										Heterogeneity			Pleiotropy															Heterogeneity			Pleiotropy																heterogeneity
Exposure consortium	Exposure	Outcome	MR methods	beta	se	pval	OR	OR_lci95	OR_uci95	Q	P value		Egger intercept	p	MR-PRESSO global pval			Exposure consortium	Exposure	Outcome	MR methods	beta	se	pval	OR	OR_lci95	OR_uci95	Q	P value		Egger intercept	p	MR-PRESSO global pval				Exposure consortium	Exposure	Outcome	MR methods	beta	se	pval	OR	OR_lci95	OR_uci95	Q	P value
de Lange et al	IBD	TSH	MR Egger	-0.00958321	0.0316982	0.763093	0.990463	0.930799	1.05395				0.000327534	0.931713	0.174			de Lange et al	CD	TSH	MR Egger	-0.00537545	0.00773345	0.489514	0.994639	0.979676	1.00983				0.000354266	0.784615	0.025				de Lange et al	UC	TSH	MR Egger	0.00380257	0.0130578	0.772258	1.00381	0.978445	1.02983
			Weighted median	-0.0179272	0.0187679	0.339473	0.982233	0.946758	1.01904												Weighted median	-0.00636852	0.00396193	0.10796	0.993652	0.985966	1.0014													Weighted median	-0.00752164	0.00492351	0.126587	0.992507	0.982975	1.00213
			Inverse variance weighted	-0.00706446	0.0119993	0.556035	0.99296	0.96988	1.01659	104.34	0.178631										Inverse variance weighted	-0.00340999	0.00289866	0.239435	0.996596	0.99095	1.00227	89.65	0.0231											Inverse variance weighted	-0.00550658	0.00403796	0.172661	0.994509	0.986669	1.00241	67.0641	0.0180817
			Simple mode	-0.0184062	0.0428344	0.668415	0.981762	0.902703	1.06775												Simple mode	-0.000767572	0.00952435	0.936015	0.999233	0.980752	1.01806													Simple mode	-0.0059321	0.0107265	0.582978	0.994085	0.973404	1.01521
			Weighted mode	-0.0270264	0.0270596	0.320523	0.973336	0.923058	1.02635												Weighted mode	-0.0096006	0.00594049	0.11091	0.990445	0.97898	1.00204													Weighted mode	-0.00703376	0.00787995	0.376812	0.992991	0.977772	1.00845
										Heterogeneity				pleiotropy														Heterogeneity				pleiotropy															heterogeneity
Exposure consortium	Exposure	Outcome	MR methods	beta	se	pval	OR	OR_lci95	OR_uci95	Q	P value		Egger intercept	p	MR-PRESSO global pval			Exposure consortium	Exposure	Outcome	MR methods	beta	se	pval	OR	OR_lci95	OR_uci95	Q	P value		Egger intercept	p	MR-PRESSO global pval				Exposure consortium	Exposure	Outcome	MR methods	beta	se	pval	OR	OR_lci95	OR_uci95	Q	P value
IIBDGC	IBD	hyperthyroidism	MR Egger	0.0536304	0.0605747	0.379888	1.05509	0.936977	1.1881				-0.00483656	0.613648	0.611			IIBDGC	CD	hyperthyroidism	MR Egger	0.0475673	0.0415705	0.258568	1.04872	0.966658	1.13774				-0.00750508	0.402177	0.333				IIBDGC	UC	hyperthyroidism	MR Egger	0.0644293	0.0773617	0.41131	1.06655	0.916494	1.24117
			Weighted median	0.0224314	0.0322766	0.487071	1.02268	0.959992	1.08947												Weighted median	0.0115467	0.0269035	0.667785	1.01161	0.959652	1.06639													Weighted median	-0.0241253	0.0342015	0.48057	0.976163	0.912871	1.04384
			Inverse variance weighted	0.0248333	0.0212974	0.243604	1.02514	0.983233	1.06884	51.1238	0.623483										Inverse variance weighted	0.0160668	0.018404	0.38266	1.0162	0.980194	1.05352	50.2035	0.310429											Inverse variance weighted	0.0020242	0.0241964	0.933329	1.00203	0.955614	1.05069	34.1364	0.3653
			Simple mode	-0.0615388	0.0752217	0.416831	0.940316	0.811417	1.08969												Simple mode	-0.0437422	0.0580847	0.455241	0.957201	0.854202	1.07262													Simple mode	-0.0606003	0.0711631	0.400781	0.941199	0.818665	1.08207
			Weighted mode	-0.049141	0.0553234	0.378275	0.952047	0.854213	1.06109												Weighted mode	0.0237425	0.0376931	0.531883	1.02403	0.9511	1.10254													Weighted mode	-0.0404704	0.064802	0.536712	0.960338	0.845792	1.0904
										Heterogeneity				pleiotropy														Heterogeneity				pleiotropy															heterogeneity
Exposure consortium	Exposure	Outcome	MR methods	beta	se	pval	OR	OR_lci95	OR_uci95	Q	P value		Egger intercept	p	MR-PRESSO global pval			Exposure consortium	Exposure	Outcome	MR methods	beta	se	pval	OR	OR_lci95	OR_uci95	Q	P value		Egger intercept	p	MR-PRESSO global pval				Exposure consortium	Exposure	Outcome	MR methods	beta	se	pval	OR	OR_lci95	OR_uci95	Q	P value
Finngen	IBD	hyperthyroidism	MR Egger	-0.132627	0.101798	0.20288	0.875792	0.717379	1.06919				0.0170611	0.241162	0.773			Finngen	CD	hyperthyroidism	MR Egger	0.123843	0.110698	0.325891	1.13184	0.911081	1.40609				-0.0382555	0.254292	0.634				Finngen	UC	hyperthyroidism	MR Egger	0.0309117	0.120072	0.799229	1.03139	0.815112	1.30506
			Weighted median	0.0103065	0.0452795	0.819941	1.01036	0.924556	1.10413												Weighted median	-0.00231127	0.0559505	0.967049	0.997691	0.894067	1.11333													Weighted median	0.0110178	0.0429154	0.797386	1.01108	0.929511	1.0998
			Inverse variance weighted	-0.0170386	0.0321171	0.595755	0.983106	0.923127	1.04698	24.3412	0.756374										Inverse variance weighted	-0.0110289	0.0443869	0.803769	0.989032	0.906624	1.07893	3.55504	0.615076											Inverse variance weighted	-0.0163519	0.0315416	0.604162	0.983781	0.924804	1.04652	15.1362	0.889687
			Simple mode	0.0555577	0.0856935	0.521704	1.05713	0.893685	1.25047												Simple mode	0.0253187	0.0853051	0.778552	1.02564	0.867726	1.2123													Simple mode	0.0573138	0.0831922	0.497757	1.05899	0.899656	1.24654
			Weighted mode	0.0645356	0.0933929	0.49487	1.06666	0.888239	1.28093												Weighted mode	0.00575476	0.0894158	0.951178	1.00577	0.844087	1.19843													Weighted mode	0.0678813	0.0791759	0.400098	1.07024	0.916399	1.2499
										Heterogeneity				pleiotropy														Heterogeneity				pleiotropy															heterogeneity
Exposure consortium	Exposure	Outcome	MR methods	beta	se	pval	OR	OR_lci95	OR_uci95	Q	P value		Egger intercept	p	MR-PRESSO global pval			Exposure consortium	Exposure	Outcome	MR methods	beta	se	pval	OR	OR_lci95	OR_uci95	Q	P value		Egger intercept	p	MR-PRESSO global pval				Exposure consortium	Exposure	Outcome	MR methods	beta	se	pval	OR	OR_lci95	OR_uci95	Q	P value
de Lange et al	IBD	hyperthyroidism	MR Egger	0.0639212	0.0546052	0.244747	1.06601	0.957811	1.18643				-0.0048188	0.46438	0.578			de Lange et al	CD	hyperthyroidism	MR Egger	0.0332131	0.0477908	0.489312	1.03377	0.941334	1.13528				-0.00678275	0.393934	0.389				de Lange et al	UC	hyperthyroidism	MR Egger	0.0644129	0.0938324	0.495864	1.06653	0.887365	1.28188
			Weighted median	0.0465853	0.0306302	0.128286	1.04769	0.98664	1.11251												Weighted median	-0.00417485	0.026251	0.873641	0.995834	0.945892	1.04841													Weighted median	0.041363	0.0372962	0.267413	1.04223	0.968761	1.12127
			Inverse variance weighted	0.0269554	0.0212154	0.203886	1.02732	0.98548	1.07094	91.6381	0.549727										Inverse variance weighted	-0.00472734	0.0180495	0.793391	0.995284	0.960689	1.03112	76.4966	0.366974											Inverse variance weighted	0.027018	0.0282627	0.339092	1.02739	0.972022	1.0859	63.8254	0.051544
			Simple mode	0.0740233	0.0765756	0.33619	1.07683	0.926756	1.25121												Simple mode	0.0492429	0.0522565	0.349131	1.05048	0.94821	1.16377													Simple mode	0.0101299	0.0814173	0.901514	1.01018	0.861183	1.18496
			Weighted mode	0.0951699	0.0534996	0.0784906	1.09985	0.990357	1.22144												Weighted mode	0.0118734	0.0359232	0.741952	1.01194	0.943144	1.08576													Weighted mode	0.0332153	0.0655235	0.614579	1.03377	0.909181	1.17544
										heterogeneity				pleiotropy														heterogeneity				pleiotropy															heterogeneity
Exposure consortium	Exposure	Outcome	MR methods	beta	se	pval	OR	OR_lci95	OR_uci95	Q	P value		Egger intercept	p	MR-PRESSO global pval			Exposure consortium	Exposure	Outcome	MR methods	beta	se	pval	OR	OR_lci95	OR_uci95	Q	P value		Egger intercept	p	MR-PRESSO global pval				Exposure consortium	Exposure	Outcome	MR methods	beta	se	pval	OR	OR_lci95	OR_uci95	Q	P value
IIBDGC	IBD	hypothyroidism	MR Egger	-0.0120773	0.0336084	0.720786	0.987995	0.925011	1.05527				0.000695009	0.89649	0.392			IIBDGC	CD	hypothyroidism	MR Egger	-0.0245848	0.023667	0.304457	0.975715	0.931488	1.02204				0.00742592	0.143842	0.179				IIBDGC	UC	hypothyroidism	MR Egger	-0.107956	0.0441345	0.0205225	0.897667	0.823279	0.978776
			Weighted median	-0.0164762	0.0178663	0.356426	0.983659	0.949809	1.01871												Weighted median	-0.00286515	0.014727	0.845744	0.997139	0.968768	1.02634													Weighted median	-0.0276369	0.0185975	0.137264	0.972742	0.937923	1.00885
			Inverse variance weighted	-0.00795743	0.0115725	0.491697	0.992074	0.969825	1.01483	55.1543	0.39317										Inverse variance weighted	0.0073072	0.0101557	0.47182	1.00733	0.987481	1.02759	54.5311	0.181864											Inverse variance weighted	-0.00335441	0.0137326	0.807025	0.996651	0.970183	1.02384	35.8482	0.251425
			Simple mode	-0.053779	0.0375699	0.158176	0.947641	0.880367	1.02006												Simple mode	0.027591	0.030219	0.365984	1.02798	0.968857	1.0907													Simple mode	-0.0531608	0.0374292	0.165499	0.948227	0.881155	1.02041
			Weighted mode	-0.0301414	0.0281875	0.289772	0.970308	0.918155	1.02542												Weighted mode	-0.011113	0.0189917	0.561305	0.988948	0.952813	1.02645													Weighted mode	-0.0503014	0.0299708	0.103334	0.950943	0.896691	1.00848
										heterogeneity				pleiotropy														heterogeneity				pleiotropy															heterogeneity
Exposure consortium	Exposure	Outcome	MR methods	beta	se	pval	OR	OR_lci95	OR_uci95	Q	P value		Egger intercept	p	MR-PRESSO global pval			Exposure consortium	Exposure	Outcome	MR methods	beta	se	pval	OR	OR_lci95	OR_uci95	Q	P value		Egger intercept	p	MR-PRESSO global pval				Exposure consortium	Exposure	Outcome	MR methods	beta	se	pval	OR	OR_lci95	OR_uci95	Q	P value
Finngen	IBD	hypothyroidism	MR Egger	-0.0286873	0.056356	0.61445	0.97172	0.870102	1.08521				0.00432939	0.589261	0.382			Finngen	CD	hypothyroidism	MR Egger	0.100214	0.173401	0.603834	1.10541	0.786902	1.55283				-0.0356608	0.435714	0.172				Finngen	UC	hypothyroidism	MR Egger	-0.0031008	0.0804236	0.969577	0.996904	0.851521	1.16711
			Weighted median	0.0106444	0.025362	0.674707	1.0107	0.961688	1.06221												Weighted median	-0.044634	0.0356076	0.210026	0.956347	0.891879	1.02548													Weighted median	0.0258916	0.0243548	0.287738	1.02623	0.978393	1.07641
			Inverse variance weighted	0.000579175	0.0171356	0.973037	1.00058	0.967532	1.03476	32.6528	0.385634										Inverse variance weighted	-0.0513654	0.0381088	0.177702	0.949931	0.881563	1.0236	8.26587	0.0823104											Inverse variance weighted	0.0144018	0.0201876	0.475599	1.01451	0.975148	1.05545	36.0988	0.0536872
			Simple mode	-0.00733319	0.0501962	0.884796	0.992694	0.899679	1.09533												Simple mode	-0.0517115	0.0508371	0.36658	0.949603	0.859545	1.0491													Simple mode	0.0600392	0.0485964	0.228615	1.06188	0.965403	1.16799
			Weighted mode	0.00798274	0.0431782	0.854528	1.00801	0.926217	1.09704												Weighted mode	-0.0503322	0.0435291	0.31192	0.950913	0.873149	1.0356													Weighted mode	0.0586414	0.043001	0.18531	1.06039	0.974685	1.15364
										heterogeneity				pleiotropy														heterogeneity				pleiotropy															heterogeneity
Exposure consortium	Exposure	Outcome	MR methods	beta	se	pval	OR	OR_lci95	OR_uci95	Q	P value		Egger intercept	p	MR-PRESSO global pval			Exposure consortium	Exposure	Outcome	MR methods	beta	se	pval	OR	OR_lci95	OR_uci95	Q	P value		Egger intercept	p	MR-PRESSO global pval				Exposure consortium	Exposure	Outcome	MR methods	beta	se	pval	OR	OR_lci95	OR_uci95	Q	P value
de Lange et al	IBD	hypothyroidism	MR Egger	-0.00958321	0.0316982	0.763093	0.990463	0.930799	1.05395				0.000327534	0.931713	0.174			de Lange et al	CD	hypothyroidism	MR Egger	0.0193751	0.0300454	0.521068	1.01956	0.961257	1.08141				-0.00190057	0.700791	0.021				de Lange et al	UC	hypothyroidism	MR Egger	-0.0742608	0.0415429	0.0801597	0.92843	0.855829	1.00719
			Weighted median	-0.0179272	0.0187679	0.339473	0.982233	0.946758	1.01904												Weighted median	0.0145229	0.0140477	0.301216	1.01463	0.987074	1.04295													Weighted median	-0.0255211	0.0186411	0.170975	0.974802	0.939829	1.01108
			Inverse variance weighted	-0.00706446	0.0119993	0.556035	0.99296	0.96988	1.01659	104.34	0.178631										Inverse variance weighted	0.00859939	0.0110057	0.434594	1.00864	0.987112	1.03063	101.407	0.0156071											Inverse variance weighted	-0.00457482	0.0125918	0.716367	0.995436	0.971169	1.02031	48.0769	0.510502
			Simple mode	-0.0184062	0.0428344	0.668415	0.981762	0.902703	1.06775												Simple mode	0.0272246	0.0321492	0.399863	1.0276	0.964845	1.09443													Simple mode	0.00790833	0.0374066	0.83344	1.00794	0.936685	1.08462
			Weighted mode	-0.0270264	0.0270596	0.320523	0.973336	0.923058	1.02635												Weighted mode	0.00885418	0.0204603	0.666473	1.00889	0.969235	1.05017													Weighted mode	-0.0521829	0.0298277	0.0864694	0.949155	0.895256	1.0063
[truncated: 3 more columns]

## Sheet: Supplementary Table 7
Supplementary Table 7 The summary of causal effects, heterogeneity and pleiotropy of IBD, CD and UC on thyroid function
		fT3							fT4							fT4/fT3							TPOAb							TSH							Hyperthyroidism							Hypothyroidism
Exposure	Outcome consortium	ORIVW	ORIVW (95% LCI)	ORIVW (95% UCI)	PIVW	Pheterogeneity	Ppleiotropy		ORIVW	ORIVW (95% LCI)	ORIVW (95% UCI)	PIVW	Pheterogeneity	Ppleiotropy		ORIVW	ORIVW (95% LCI)	ORIVW (95% UCI)	PIVW	Pheterogeneity	Ppleiotropy		ORIVW	ORIVW (95% LCI)	ORIVW (95% UCI)	PIVW	Pheterogeneity	Ppleiotropy		ORIVW	ORIVW (95% LCI)	ORIVW (95% UCI)	PIVW	Pheterogeneity	Ppleiotropy		ORIVW	ORIVW (95% LCI)	ORIVW (95% UCI)	PIVW	Pheterogeneity	Ppleiotropy		ORIVW	ORIVW (95% LCI)	ORIVW (95% UCI)	PIVW	Pheterogeneity	Ppleiotropy
IBD	IIBDGC	1.00325	0.990728	1.01593	0.612467	0.103196	0.00816505		0.994715	0.984843	1.00469	0.297743	0.0205861	0.774147		1.00159	0.999135	1.00405	0.204534	0.0547104	0.157921		0.976053	0.887944	1.0729	0.61556	0.231144	0.272831		0.995686	0.989169	1.00225	0.196912	0.086114	0.79631		1.02514	0.983233	1.06884	0.243604	0.623483	0.613648		0.992074	0.969825	1.01483	0.491697	0.39317	0.89649
	FinnGen	1.01202	0.994619	1.02973	0.176931	0.202696	0.174858		0.995588	0.98086	1.01054	0.560867	0.0388349	0.875898		0.999943	0.996399	1.0035	0.974855	0.0686278	0.533301		0.926653	0.778662	1.10277	0.390852	0.121581	0.674321		1.00384	0.995202	1.01256	0.384548	0.702095	0.891194		0.983106	0.923127	1.04698	0.595755	0.756374	0.241162		1.00058	0.967532	1.03476	0.973037	0.385634	0.589261
	de Lang et al.	0.997666	0.986504	1.00895	0.683989	0.314462	0.548163		0.995209	0.985925	1.00458	0.315193	0.0172588	0.891268		1.00263	1.00032	1.00493	0.0254194	0.0588802	0.872183		0.9468	0.850553	1.05394	0.317552	0.336099	0.152956		0.99296	0.96988	1.01659	0.556035	0.178631	0.931713		1.02732	0.98548	1.07094	0.203886	0.549727	0.46438		0.99296	0.96988	1.01659	0.556035	0.178631	0.931713
	Overall	1.0024	0.9949	1.0099	0.5325				0.9952	0.9889	1.0015	0.1316	0.993	0		1.002	1.0004	1.0036	0.0132				0.9579	0.8971	1.0229	0.1992				0.9985	0.9934	1.0036	0.5658				1.0181	0.9912	1.0457	0.1901				0.9941	0.9796	1.0088	0.4317
		Meta analysis I2 =0.00% , p heterogentity =0.409							Meta analysis I2 =0.00% , p heterogentity =0.993							Meta analysis I2 =0.00% , p heterogentity =0.394							Meta analysis I2 =0.00% , p heterogentity =0.848							Meta analysis I2 =9.8% , p heterogentity =0.330							Meta analysis I2 =0.00% , p heterogentity =0.483							Meta analysis I2 =0.00% , p heterogentity =0.902
CD	IIBDGC	0.992497	0.982072	1.00303	0.162111	0.0818032	0.282229		0.9985	0.990662	1.0064	0.708797	0.0757741	0.478587		1.00017	0.99826	1.00208	0.864642	0.169783	0.655944		1.03325	0.961715	1.1101	0.371559	0.483372	0.840108		0.996156	0.991284	1.00105	0.123552	0.405391	0.868202		1.0162	0.980194	1.05352	0.38266	0.310429	0.402177		1.00733	0.987481	1.02759	0.47182	0.181864	0.143842
	FinnGen	1.02016	0.994962	1.046	0.117767	0.217772	0.456667		0.989949	0.969177	1.01117	0.350476	0.288636	0.628167		1.00303	0.99869	1.0074	0.171294	0.8687	0.465442		0.977071	0.724575	1.31756	0.879136	0.0993108	0.864467		1.00829	0.993647	1.02315	0.268622	0.795287	0.535962		0.989032	0.906624	1.07893	0.803769	0.615076	0.254292		0.949931	0.881563	1.0236	0.177702	0.0823104	0.435714
	de Lang et al.	1.00044	0.989523	1.01148	0.937389	0.00776686	0.623901		0.999608	0.991192	1.0081	0.927665	0.00363457	0.570455		1.00159	0.999741	1.00345	0.0918669	0.210832	0.728505		1.00103	0.925586	1.08262	0.979456	0.297511	0.0168994		0.996596	0.99095	1.00227	0.239435	0.0231	0.784615		0.995284	0.960689	1.03112	0.793391	0.366974	0.393934		1.00864	0.987112	1.03063	0.434594	0.0156071	0.700791
	Overall	0.9999	0.9883	1.0116	0.9803				0.9983	0.9929	1.0037	0.5375				1.0014	1.0003	1.0026	0.0152				1.017	0.9655	1.0713	0.5244				0.9972	0.9936	1.0008	0.1225				1.0038	0.9797	1.0285	0.7586				1.0057	0.9911	1.0204	0.4489
		Meta analysis I2 =53.6% , p heterogentity =0.116							Meta analysis I2 =0.00% , p heterogentity =0.686							Meta analysis I2 =35.7% , p heterogentity =0.211							Meta analysis I2 =0.00% , p heterogentity =0.815							Meta analysis I2 =16.0% , p heterogentity =0.304							Meta analysis I2 =0.00% , p heterogentity =0.678							Meta analysis I2 =14.6% , p heterogentity =0.310
	IIBDGC	0.991418	0.97932	1.00366	0.1688	0.460173	0.311014		0.999138	0.98842	1.00997	0.875514	0.129387	0.348757		1.00025	0.997501	1.00301	0.858649	0.0684003	0.000814814		1.04703	0.90514	1.21116	0.536202	0.0210214	0.676703		0.997792	0.990402	1.00524	0.559955	0.103208	0.90043		1.00203	0.955614	1.05069	0.933329	0.3653	0.402017		0.996651	0.970183	1.02384	0.807025	0.251425	0.0191538
UC	FinnGen	1.0072	0.990061	1.02463	0.412698	0.262279	0.177979		1.00214	0.985467	1.0191	0.802436	0.00355875	0.597227		0.998035	0.994032	1.00205	0.337462	0.0101666	0.369945		0.980663	0.865541	1.1111	0.759237	0.362574	0.135378		1.00395	0.995621	1.01234	0.353834	0.477383	0.897884		0.983781	0.924804	1.04652	0.604162	0.889687	0.68725		1.01451	0.975148	1.05545	0.475599	0.0536872	0.823858
	de Lang et al.	1.00599	0.992077	1.0201	0.400657	0.0307081	0.913604		1.00062	0.990794	1.01055	0.901806	0.00136269	0.555265		1.00224	0.999683	1.00481	0.0859726	0.0739566	0.273349		1.03081	0.931786	1.14035	0.555968	0.364537	0.488717		0.994509	0.986669	1.00241	0.172661	0.0180817	0.457214		1.02739	0.972022	1.0859	0.339092	0.051544	0.677666		0.995436	0.971169	1.02031	0.716367	0.510502	0.0847358
	Overall	0.9998	0.9916	1.0081	0.963				1.0004	0.9936	1.0072	0.9079				1.0005	0.9989	1.0021	0.5335				1.0189	0.951	1.0917	0.5944				0.9988	0.9944	1.0032	0.5986				1.0052	0.9744	1.037	0.744				0.9992	0.9828	1.0159	0.9279
		Meta analysis I2 =39.4% , p heterogentity =0.192							Meta analysis I2 =0.00% , p heterogentity =0.947							Meta analysis I2 =34.1% , p heterogentity =0.219							Meta analysis I2 =0.00% , p heterogentity =0.762							Meta analysis I2 =24.7% , p heterogentity =0.265							Meta analysis I2 =0.00% , p heterogentity =0.592							Meta analysis I2 =0.00% , p heterogentity =0.689

## Sheet: Supplementary Table 8
Supplementary Table 8 The summary of causal effects, heterogeneity and pleiotropy of hyperthyroidism on cytokines
			MR analysis with inverse variance weighted method						MR analysis with Egger method						MR analysis with Simple Mode method						MR analysis with weighted median method						MR analysis with Weighted Mode method						Heterogeneity_test
Exposure	outcome	nsnp	beta	se	pval	or	or_lci95	or_uci95	beta	se	pval	or	or_lci95	or_uci95	beta	se	pval	or	or_lci95	or_uci95	beta	se	pval	or	or_lci95	or_uci95	beta	se	pval	or	or_lci95	or_uci95	Q	Q_pval	pval.egger_intercept	pval.egger	MR-PRESSO global pval
hyperthyroidism	B_NGF	28	-0.00919616	0.0257107	0.720584	0.990846	0.942152	1.04206	-0.085223	0.0635116	0.191247	0.918307	0.810823	1.04004	-0.0692709	0.0732058	0.352414	0.933074	0.808355	1.07704	-0.0347286	0.0382623	0.364066	0.965868	0.896083	1.04109	-0.056121	0.060465	0.361551	0.945425	0.839766	1.06438	0.373097	28.7506	0.0183734	0.203035	0.364
hyperthyroidism	CTACK	28	-0.015299	0.0244977	0.532295	0.984817	0.938648	1.03326	-0.0696594	0.0613895	0.26685	0.932711	0.826973	1.05197	0.0528753	0.0609198	0.393071	1.0543	0.935637	1.18801	-0.00804395	0.0337908	0.811841	0.991988	0.928417	1.05991	0.0114419	0.0481068	0.813797	1.01151	0.920492	1.11152	0.810689	20.465	0.0131291	0.34308	0.825
hyperthyroidism	EOTAXIN	28	0.0151251	0.0164069	0.356595	1.01524	0.983112	1.04842	-0.00686845	0.0407422	0.867429	0.993155	0.916931	1.07572	-0.010211	0.0441872	0.818991	0.989841	0.907721	1.07939	0.00791751	0.0232422	0.733366	1.00795	0.963062	1.05493	0.00711828	0.0341821	0.8366	1.00714	0.941879	1.07693	0.96458	15.3277	0.00533324	0.560445	0.967
hyperthyroidism	FGF_BASIC	28	0.00804942	0.0173482	0.642654	1.00808	0.974381	1.04295	-0.02532	0.043568	0.566136	0.974998	0.895195	1.06191	-0.00491071	0.0442105	0.912378	0.995101	0.912504	1.08518	-0.00180773	0.0252252	0.94287	0.998194	0.950042	1.04879	-0.0109379	0.0354017	0.75972	0.989122	0.922816	1.06019	0.409577	28.0271	0.00806717	0.410853	0.416
hyperthyroidism	G_CSF	28	0.023071	0.0166392	0.165581	1.02334	0.990504	1.05726	-0.030497	0.0414198	0.468146	0.969963	0.89433	1.05199	0.0103524	0.0387823	0.791547	1.01041	0.936448	1.0902	0.0111345	0.0230771	0.629457	1.0112	0.966478	1.05798	0.00388421	0.0291817	0.895098	1.00389	0.948084	1.06298	0.634728	23.9204	0.0129769	0.169732	0.648
hyperthyroidism	GROA	28	-0.0218663	0.0248531	0.378956	0.978371	0.931855	1.02721	-0.0556618	0.0619301	0.377016	0.945859	0.837742	1.06793	0.0178787	0.0705912	0.801977	1.01804	0.886495	1.1691	0.0123443	0.0353337	0.726817	1.01242	0.944679	1.08502	0.0163585	0.0554952	0.770422	1.01649	0.911729	1.13329	0.889418	18.4424	0.00818843	0.556471	0.869
hyperthyroidism	HGF	28	-0.00402334	0.016282	0.804828	0.995985	0.964702	1.02828	-0.0502413	0.0405977	0.226947	0.951	0.87826	1.02976	-0.000728623	0.039689	0.985488	0.999272	0.924484	1.08011	-0.00564791	0.0233447	0.80883	0.994368	0.949895	1.04092	-0.00991513	0.0313097	0.753923	0.990134	0.931199	1.0528	0.83736	19.841	0.0111806	0.225046	0.868
hyperthyroidism	IFN_G	28	0.00126246	0.0168866	0.940405	1.00126	0.968666	1.03496	-0.0225615	0.0419908	0.595633	0.977691	0.900448	1.06156	-0.00994576	0.0433393	0.820221	0.990104	0.909472	1.07788	-0.0108464	0.0245246	0.658297	0.989212	0.942787	1.03792	-0.0208182	0.0323291	0.525043	0.979397	0.919263	1.04346	0.896828	18.2145	0.00577469	0.540863	0.895
hyperthyroidism	IL_10	28	0.00698024	0.0168812	0.679247	1.007	0.974231	1.04088	0.0148461	0.0420812	0.727084	1.01496	0.934603	1.10222	-0.00290816	0.0457133	0.949744	0.997096	0.911644	1.09056	0.00653619	0.0244977	0.789616	1.00656	0.959369	1.05607	0.0148174	0.0333732	0.660587	1.01493	0.950664	1.08354	0.587468	24.7679	-0.0019038	0.839894	0.589
hyperthyroidism	IL_12_P70	28	-0.00667771	0.016419	0.684224	0.993345	0.961886	1.02583	-0.00627099	0.0416843	0.881578	0.993749	0.915786	1.07835	-0.0214739	0.0452569	0.638966	0.978755	0.895675	1.06954	-0.00338866	0.0233622	0.884672	0.996617	0.952011	1.04331	-0.00858406	0.0340487	0.802865	0.991453	0.927447	1.05988	0.444984	27.351	-9.84786e-05	0.991582	0.46
hyperthyroidism	IL_13	28	-0.0102563	0.0247541	0.678636	0.989796	0.942919	1.039	-0.0652129	0.0617521	0.300663	0.936868	0.830068	1.05741	0.0310509	0.0691476	0.656978	1.03154	0.900794	1.18126	-0.0126801	0.0357617	0.72291	0.9874	0.92056	1.05909	0.00578355	0.0565247	0.91926	1.0058	0.90032	1.12364	0.563066	25.2034	0.013304	0.34029	0.53
hyperthyroidism	IL_16	28	0.014257	0.0249915	0.568358	1.01436	0.96587	1.06528	0.00833459	0.0628205	0.895473	1.00837	0.89155	1.1405	-0.022422	0.0612389	0.717114	0.977828	0.867231	1.10253	0.00340982	0.0348365	0.922027	1.00342	0.93719	1.07432	-0.0365937	0.0545438	0.50798	0.964068	0.866321	1.07284	0.945898	16.3522	0.00142844	0.918945	0.936
hyperthyroidism	IL_17	28	0.00866294	0.0168311	0.606765	1.0087	0.975967	1.04253	-0.00515641	0.0418732	0.902941	0.994857	0.916468	1.07995	0.00708135	0.046806	0.88087	1.00711	0.918826	1.10387	0.0147174	0.0249815	0.555771	1.01483	0.966334	1.06575	0.0107511	0.0372925	0.775326	1.01081	0.939561	1.08746	0.685327	22.9941	0.00334787	0.72144	0.671
hyperthyroidism	IL_18	28	-0.0567676	0.0297499	0.0563709	0.944814	0.891297	1.00154	-0.0506124	0.0757422	0.509882	0.950647	0.819495	1.10279	0.0157208	0.0821718	0.84971	1.01584	0.864732	1.19337	-0.0432097	0.0364647	0.236028	0.957711	0.891651	1.02866	-0.00656478	0.0637401	0.91873	0.993457	0.876783	1.12566	0.0528965	39.8517	-0.00148905	0.93002	0.061
hyperthyroidism	IL_1B	28	-0.0115441	0.0329994	0.726469	0.988522	0.92661	1.05457	-0.0245656	0.0834605	0.770836	0.975734	0.828492	1.14914	-0.0517642	0.0763187	0.503376	0.949553	0.817627	1.10276	-0.0333254	0.0375368	0.374645	0.967224	0.898618	1.04107	-0.0459315	0.0633419	0.474607	0.955107	0.843596	1.08136	0.0174196	44.7156	0.00316037	0.865974	0.017
hyperthyroidism	IL_1RA	28	-0.00509977	0.0266343	0.848155	0.994913	0.944308	1.04823	-0.0791332	0.066037	0.241604	0.923917	0.811748	1.05159	-0.013144	0.056689	0.818394	0.986942	0.883155	1.10293	-0.00488757	0.0348059	0.888325	0.995124	0.929501	1.06538	-0.0158374	0.0478687	0.743311	0.984287	0.896139	1.08111	0.235699	31.9029	0.017894	0.232293	0.262
hyperthyroidism	IL_2	28	0.0168508	0.0249877	0.500079	1.01699	0.968386	1.06804	-0.000277351	0.0623117	0.996483	0.999723	0.884787	1.12959	0.0728735	0.0699681	0.306869	1.07559	0.937758	1.23369	0.00917199	0.0365756	0.801993	1.00921	0.939398	1.08422	-0.0167845	0.0579557	0.774328	0.983356	0.877764	1.10165	0.825737	20.1187	0.00414944	0.766515	0.827
hyperthyroidism	IL_2RA	27	0.0205095	0.0248473	0.409132	1.02072	0.972202	1.07166	0.0739139	0.0659725	0.273202	1.07671	0.946114	1.22534	0.0175078	0.0565449	0.759313	1.01766	0.910902	1.13693	0.0338466	0.0347417	0.329939	1.03443	0.966333	1.10732	0.0279446	0.0450234	0.540221	1.02834	0.941481	1.12321	0.588668	23.7778	-0.0125372	0.390522	0.621
hyperthyroidism	IL_4	28	-0.00769645	0.0164799	0.640484	0.992333	0.960792	1.02491	-0.00433502	0.0410815	0.916771	0.995674	0.918646	1.07916	-0.0233029	0.0413547	0.577752	0.976967	0.900903	1.05945	-0.0107963	0.02412	0.654437	0.989262	0.943582	1.03715	-0.0233029	0.0335052	0.492685	0.976967	0.91487	1.04328	0.947398	16.28	-0.000813054	0.929507	0.956
hyperthyroidism	IL_5	28	0.0143896	0.0277511	0.604094	1.01449	0.960787	1.0712	-0.0547289	0.0687299	0.433075	0.946742	0.827423	1.08327	0.0688198	0.0765798	0.376774	1.07124	0.921939	1.24473	-0.0231574	0.0381934	0.544303	0.977109	0.906634	1.05306	-0.0885802	0.0623089	0.166583	0.91523	0.810012	1.03411	0.223986	32.2213	0.0167587	0.282085	0.203
hyperthyroidism	IL_6	28	0.00124507	0.0164137	0.939534	1.00125	0.969547	1.03398	-0.00976964	0.0408813	0.812998	0.990278	0.914025	1.07289	-0.00251768	0.0380881	0.947784	0.997485	0.925732	1.0748	-0.000442746	0.0236261	0.985049	0.999557	0.954326	1.04693	0.00475141	0.0312764	0.880382	1.00476	0.945019	1.06828	0.891604	18.3761	0.00266543	0.770953	0.891
hyperthyroidism	IL_7	28	0.00407205	0.0330329	0.901891	1.00408	0.941131	1.07124	-0.0453907	0.0835446	0.591544	0.955624	0.811283	1.12565	0.0266591	0.0702077	0.707125	1.02702	0.894985	1.17853	-0.00164424	0.0387794	0.96618	0.998357	0.925287	1.0772	0.00893452	0.051174	0.862704	1.00897	0.912683	1.11543	0.012203	46.1681	0.0119575	0.524005	0.008
hyperthyroidism	IL_8	28	-0.0119921	0.0320261	0.70807	0.988079	0.927963	1.05209	0.0106564	0.0813779	0.896823	1.01071	0.861703	1.18549	0.0456319	0.0721629	0.532479	1.04669	0.908639	1.20571	-0.00599249	0.037825	0.874121	0.994025	0.922997	1.07052	0.0208855	0.0559714	0.711954	1.02111	0.915012	1.1395	0.0164674	44.9479	-0.00547989	0.763763	0.015
hyperthyroidism	IL_9	28	0.0439728	0.0259359	0.0899922	1.04495	0.993162	1.09945	-0.00534219	0.0652711	0.935396	0.994672	0.875226	1.13042	0.0347555	0.0622167	0.581025	1.03537	0.916504	1.16965	0.0278323	0.0332844	0.403045	1.02822	0.963286	1.09754	0.0158464	0.049831	0.752929	1.01597	0.921436	1.12021	0.301144	30.2932	0.0119227	0.41729	0.334
hyperthyroidism	IP_10	28	-0.0110001	0.024539	0.653959	0.98906	0.942616	1.03779	-0.0785652	0.0610939	0.209787	0.924442	0.820116	1.04204	-0.145187	0.0690822	0.045052	0.864861	0.75534	0.990262	-0.0154557	0.0349452	0.658283	0.984663	0.919479	1.05447	-0.00484217	0.0515461	0.925851	0.99517	0.899539	1.10097	0.442371	27.4002	0.0163103	0.238706	0.487
hyperthyroidism	M_CSF	28	-0.0389243	0.0297464	0.190691	0.961824	0.90735	1.01957	-0.0559045	0.0743733	0.458998	0.945629	0.81736	1.09403	-0.0552535	0.0764606	0.476114	0.946245	0.814553	1.09923	-0.0501905	0.0435673	0.249311	0.951048	0.873207	1.03583	-0.0306597	0.067784	0.654655	0.969806	0.849153	1.1076	0.567301	25.1278	0.00410227	0.805239	0.546
hyperthyroidism	MCP_1	28	0.0288863	0.0163199	0.0767268	1.02931	0.996904	1.06276	0.0510424	0.0406647	0.22057	1.05237	0.971746	1.13968	0.0241003	0.044286	0.590772	1.02439	0.939225	1.11728	0.0171009	0.0233958	0.464816	1.01725	0.971655	1.06498	0.00587901	0.0329722	0.859817	1.0059	0.942946	1.07305	0.877193	18.7995	-0.0053626	0.557081	0.876
hyperthyroidism	MCP_3	24	-0.0277897	0.0621839	0.654951	0.972593	0.860992	1.09866	0.350834	0.179798	0.0638731	1.42025	0.998432	2.02028	0.0214403	0.169554	0.900474	1.02167	0.732797	1.42442	0.072893	0.0776496	0.347863	1.07562	0.923763	1.25243	0.123245	0.0914207	0.190753	1.13116	0.945596	1.35314	0.0212529	38.727	-0.0829172	0.0368511	0.027
hyperthyroidism	MIF	28	0.0193972	0.0277501	0.484554	1.01959	0.965612	1.07658	0.0294993	0.0705018	0.679077	1.02994	0.897014	1.18256	0.0163719	0.0616711	0.792663	1.01651	0.900772	1.14711	0.0227419	0.0374489	0.543666	1.023	0.950604	1.10092	0.0190885	0.0499502	0.705341	1.01927	0.924212	1.12411	0.18482	33.3799	-0.00244553	0.876919	0.225
hyperthyroidism	MIG	28	0.0208865	0.0242898	0.38985	1.02111	0.973632	1.07089	-0.0199847	0.0607605	0.744859	0.980214	0.870163	1.10418	0.0353657	0.0554849	0.529238	1.036	0.929243	1.15502	0.0163569	0.0365262	0.654288	1.01649	0.946263	1.09193	0.0228022	0.0465034	0.627858	1.02306	0.933939	1.12069	0.874041	18.8882	0.00987911	0.469606	0.894
hyperthyroidism	MIP_1A	28	0.0219628	0.0307562	0.475169	1.02221	0.962405	1.08572	-0.0539832	0.0764756	0.486536	0.947448	0.815564	1.10066	0.0658387	0.0650686	0.320599	1.06805	0.940169	1.21334	0.0142669	0.0373596	0.70255	1.01437	0.942746	1.09143	0.0432199	0.0463875	0.359742	1.04417	0.95342	1.14355	0.03728	41.4476	0.0183865	0.288322	0.04
hyperthyroidism	MIP_1B	28	0.00245831	0.0163228	0.880287	1.00246	0.970898	1.03505	-0.0213733	0.040728	0.604181	0.978853	0.903752	1.0602	-0.00154105	0.0385113	0.968375	0.99846	0.925868	1.07674	-0.00841101	0.0232137	0.717106	0.991624	0.947517	1.03778	-0.0206406	0.0360153	0.571316	0.979571	0.912807	1.05122	0.686221	22.9775	0.00576253	0.52862	0.694
hyperthyroidism	PDGF_BB	28	0.0131591	0.0163296	0.420333	1.01325	0.98133	1.0462	-0.0115026	0.0407088	0.779754	0.988563	0.912751	1.07067	0.010067	0.0424989	0.814541	1.01012	0.929386	1.09786	0.0090632	0.0233865	0.698357	1.0091	0.963894	1.05644	0.00663491	0.0322334	0.83846	1.00666	0.945026	1.07231	0.841541	19.7387	0.0059685	0.51421	0.862
hyperthyroidism	RANTES	28	-0.0330339	0.0267441	0.216762	0.967506	0.918097	1.01957	-0.0389405	0.0682277	0.573074	0.961808	0.841418	1.09942	-0.0940162	0.0658892	0.165076	0.910268	0.799988	1.03575	-0.0753746	0.0368881	0.0410196	0.927396	0.862711	0.996931	-0.0960989	0.0491906	0.0611816	0.908374	0.824884	1.00031	0.300707	30.3031	0.00142872	0.925492	0.326
hyperthyroidism	SCF	28	0.0141521	0.0162692	0.384369	1.01425	0.982421	1.04712	0.0434141	0.0405862	0.294596	1.04437	0.96451	1.13084	0.0185727	0.0407609	0.652284	1.01875	0.940524	1.10347	0.0117204	0.0223682	0.600294	1.01179	0.968389	1.05713	0.0129742	0.0314092	0.682818	1.01306	0.952574	1.07738	0.645103	23.7326	-0.0070805	0.43841	0.652
hyperthyroidism	SCGF_B	28	0.00280296	0.0256908	0.91312	1.00281	0.953562	1.0546	-0.0473557	0.064596	0.470053	0.953748	0.840327	1.08248	0.0592456	0.0583683	0.319102	1.06104	0.946337	1.18964	0.0241659	0.0358294	0.500012	1.02446	0.954985	1.09899	0.0401696	0.0466754	0.397027	1.04099	0.94998	1.14071	0.307488	30.1493	0.0121254	0.404641	0.329
hyperthyroidism	SDF_1A	28	0.0176278	0.0168181	0.294574	1.01778	0.984781	1.05189	0.011256	0.0418588	0.790126	1.01132	0.93166	1.09779	0.053759	0.0417466	0.208763	1.05523	0.972326	1.1452	0.0288453	0.023543	0.220493	1.02927	0.98285	1.07787	0.0434173	0.0361157	0.239736	1.04437	0.973002	1.12098	0.999697	8.62463	0.0015435	0.869263	1
hyperthyroidism	TNF_A	28	-0.0131809	0.0263578	0.617022	0.986906	0.937215	1.03923	-0.0430592	0.0667979	0.524821	0.957855	0.840311	1.09184	-0.0407238	0.0728564	0.580796	0.960094	0.832333	1.10747	-0.0330462	0.0364644	0.364799	0.967494	0.90076	1.03917	-0.0736414	0.059213	0.224311	0.929005	0.827208	1.04333	0.325721	29.7452	0.00722708	0.629568	0.307
hyperthyroidism	TNF_B	23	0.0145525	0.0413499	0.724886	1.01466	0.935669	1.10032	-0.0864057	0.138443	0.539268	0.917222	0.699245	1.20315	0.0579196	0.101707	0.574802	1.05963	0.86812	1.29339	0.0239919	0.0576339	0.677205	1.02428	0.914872	1.14678	0.0189438	0.0851719	0.82604	1.01912	0.862437	1.20428	0.994145	8.83583	0.0215596	0.453298	0.994
hyperthyroidism	TRAIL	28	0.0200131	0.0163391	0.220628	1.02021	0.98806	1.05342	-0.0187127	0.0406921	0.649439	0.981461	0.906224	1.06295	0.0324278	0.0463526	0.490167	1.03296	0.943251	1.1312	0.0244811	0.0231968	0.29126	1.02478	0.979234	1.07245	0.0537933	0.0353104	0.139277	1.05527	0.984703	1.13089	0.701212	22.6964	0.00937503	0.308315	0.691
hyperthyroidism	VEGF	28	-0.00442134	0.019179	0.81768	0.995588	0.958858	1.03373	0.0078179	0.0485263	0.873255	1.00785	0.916408	1.10841	-0.0526417	0.0526846	0.326576	0.94872	0.855642	1.05192	-0.0266555	0.0266732	0.317633	0.973697	0.9241	1.02596	-0.0306595	0.0364505	0.407665	0.969806	0.902937	1.04163	0.228437	32.099	-0.0029676	0.785126	0.246

## Sheet: Supplementary Table 9
Supplementary Table 9 The summary of causal effects, heterogeneity and pleiotropy of hypothyroidism on cytokines.
			MR analysis with inverse variance weighted method						MR analysis with Egger method						MR analysis with Simple Mode method						MR analysis with weighted median method						MR analysis with Weighted Mode method						Heterogeneity_test
Exposure	outcome	nsnp	beta	se	pval	or	or_lci95	or_uci95	beta	se	pval	or	or_lci95	or_uci95	beta	se	pval	or	or_lci95	or_uci95	beta	se	pval	or	or_lci95	or_uci95	beta	se	pval	or	or_lci95	or_uci95	Q	Q_pval	pval.egger_intercept	pval.egger	MR-PRESSO global pval
hypothyroidism	B_NGF	6	0.106934	0.136619	0.433792	1.11286	0.851429	1.45457	0.00177349	0.62965	0.997888	1.00178	0.291609	3.44143	0.114671	0.240563	0.653695	1.1215	0.69989	1.7971	0.0330017	0.160719	0.837308	1.03355	0.754268	1.41625	0.0522104	0.181007	0.784582	1.0536	0.738921	1.50228	6.36763	0.272072	0.00959679	0.871703	0.345
hypothyroidism	CTACK	6	0.0824628	0.11905	0.488513	1.08596	0.859956	1.37136	-0.245138	0.492634	0.644873	0.782596	0.297988	2.0553	0.040876	0.203571	0.848771	1.04172	0.698987	1.55251	0.0466825	0.149235	0.754423	1.04779	0.782065	1.4038	-0.000995208	0.1836	0.995885	0.999005	0.697082	1.4317	1.33113	0.931696	0.0298891	0.5308	0.907
hypothyroidism	EOTAXIN	6	-0.0723513	0.0984332	0.462321	0.930204	0.766991	1.12815	-0.381336	0.427714	0.423009	0.682948	0.295332	1.5793	-0.10575	0.156511	0.529234	0.89965	0.661985	1.22264	-0.104783	0.105015	0.318383	0.90052	0.732998	1.10633	-0.111587	0.120921	0.398451	0.894413	0.70568	1.13362	7.51633	0.184983	0.0281307	0.498002	0.236
hypothyroidism	FGF_BASIC	6	-0.0806327	0.0894755	0.367497	0.922532	0.774138	1.09937	-0.438982	0.371543	0.302846	0.644692	0.311235	1.33542	-0.206038	0.156454	0.244989	0.813802	0.598883	1.10585	-0.141615	0.104811	0.176648	0.867955	0.706774	1.06589	-0.169083	0.128948	0.246756	0.844439	0.655852	1.08725	5.78212	0.328	0.0326396	0.376566	0.389
hypothyroidism	G_CSF	6	-0.0411192	0.0813215	0.613111	0.959715	0.818314	1.12555	-0.110129	0.337178	0.760331	0.895719	0.462551	1.73454	0.0206738	0.147279	0.893846	1.02089	0.764913	1.36253	-0.0217893	0.0966242	0.821586	0.978446	0.809634	1.18246	0.00246052	0.124609	0.98501	1.00246	0.785235	1.27979	1.8131	0.874355	0.00628856	0.843278	0.904
hypothyroidism	GROA	6	0.107759	0.181797	0.553351	1.11378	0.779921	1.59055	-1.09952	0.566557	0.124277	0.333031	0.109704	1.01099	-0.148691	0.279924	0.618032	0.861835	0.497906	1.49177	-0.16868	0.163945	0.303535	0.844779	0.612619	1.16492	-0.162308	0.16855	0.37979	0.850179	0.610995	1.183	11.2296	0.0470123	0.110102	0.0930733	0.087
hypothyroidism	HGF	6	0.0899859	0.103762	0.385816	1.09416	0.892804	1.34093	-0.459908	0.388035	0.301531	0.631342	0.295096	1.35072	0.052143	0.151571	0.744828	1.05353	0.782755	1.41796	0.0357486	0.101972	0.72591	1.0364	0.848642	1.26569	0.0151087	0.115446	0.900979	1.01522	0.80964	1.27301	8.5068	0.130428	0.0501379	0.217984	0.19
hypothyroidism	IFN_G	6	-0.0220284	0.0842428	0.793717	0.978212	0.829324	1.15383	0.0681603	0.388015	0.869092	1.07054	0.500399	2.29027	0.0739696	0.152598	0.648354	1.07677	0.798419	1.45217	0.0624252	0.102584	0.542839	1.06441	0.870541	1.30147	0.0808162	0.127532	0.554132	1.08417	0.844385	1.39205	5.20609	0.39125	-0.00821541	0.822493	0.414
hypothyroidism	IL_10	6	-0.154248	0.0824723	0.0614421	0.857059	0.729137	1.00743	-0.274052	0.341554	0.467303	0.760293	0.389264	1.48497	-0.135531	0.153137	0.416663	0.873252	0.646825	1.17894	-0.192764	0.101127	0.0566291	0.824676	0.676399	1.00546	-0.19895	0.132932	0.194745	0.819591	0.631602	1.06353	3.19374	0.670145	0.0109222	0.736042	0.708
hypothyroidism	IL_12_P70	6	-0.0849572	0.103277	0.410729	0.918552	0.750226	1.12464	-0.297762	0.466166	0.557728	0.742478	0.297766	1.85136	-0.169213	0.163556	0.348284	0.844329	0.612759	1.16341	-0.126795	0.110187	0.249843	0.880914	0.709807	1.09327	-0.143162	0.129723	0.320026	0.866613	0.672052	1.1175	8.38036	0.136482	0.0193761	0.662586	0.188
hypothyroidism	IL_13	6	-0.0886904	0.133158	0.505375	0.915129	0.704914	1.18803	-0.994439	0.498486	0.116792	0.369931	0.139252	0.982743	-0.272196	0.284963	0.383345	0.761705	0.435733	1.33153	-0.258076	0.149349	0.0839867	0.772536	0.576488	1.03525	-0.300288	0.191737	0.178093	0.740605	0.5086	1.07844	6.11141	0.295529	0.0826478	0.134445	0.311
hypothyroidism	IL_16	6	0.223103	0.135061	0.098562	1.24995	0.959237	1.62877	-0.220393	0.580726	0.723595	0.802204	0.257016	2.50385	0.307077	0.254473	0.281514	1.35945	0.825562	2.23859	0.176773	0.15402	0.251082	1.19336	0.882402	1.6139	0.129553	0.192101	0.529974	1.13832	0.781168	1.65876	6.20059	0.287187	0.0404894	0.475251	0.341
hypothyroidism	IL_17	6	-0.112149	0.0823132	0.173051	0.893911	0.760725	1.05041	-0.00637615	0.341271	0.985988	0.993644	0.50902	1.93966	-0.253294	0.158616	0.171177	0.77624	0.568826	1.05928	-0.0742911	0.0990966	0.453445	0.928401	0.76451	1.12743	-0.0506521	0.120945	0.692741	0.950609	0.749984	1.2049	3.4102	0.637016	-0.00964414	0.765432	0.659
hypothyroidism	IL_18	6	0.0896297	0.184257	0.626655	1.09377	0.762225	1.56952	-1.23759	0.507953	0.0714828	0.290081	0.107187	0.785051	0.183882	0.342166	0.614032	1.20187	0.614613	2.35026	0.102369	0.180469	0.570552	1.10779	0.77775	1.57789	-0.253874	0.225205	0.310788	0.775789	0.498936	1.20626	11.9512	0.0354622	0.121146	0.0544993	0.071
hypothyroidism	IL_1B	6	-0.125736	0.133179	0.345111	0.881848	0.67925	1.14487	-0.936868	0.519345	0.145569	0.391853	0.141595	1.08442	-0.259628	0.242627	0.333501	0.771339	0.479421	1.241	-0.273684	0.163177	0.0934981	0.760572	0.552385	1.04722	-0.30316	0.203984	0.197371	0.738481	0.495113	1.10147	5.65491	0.341258	0.0738737	0.182831	0.34
hypothyroidism	IL_1RA	6	-0.0077926	0.158712	0.96084	0.992238	0.726972	1.3543	-1.12361	0.492469	0.0846394	0.325106	0.12383	0.853537	0.0180468	0.314127	0.956412	1.01821	0.550107	1.88464	-0.0943961	0.164092	0.565113	0.909922	0.659669	1.25511	-0.256321	0.182271	0.218648	0.773893	0.541413	1.1062	8.89636	0.11327	0.101773	0.0798204	0.158
hypothyroidism	IL_2	6	-0.0943491	0.121553	0.437631	0.909965	0.717062	1.15476	-0.145362	0.502902	0.786908	0.864709	0.322694	2.31712	0.0418273	0.231167	0.863521	1.04271	0.662814	1.64036	-0.0386016	0.152418	0.800066	0.962134	0.713666	1.29711	0.00918865	0.208932	0.966623	1.00923	0.670107	1.51998	3.9125	0.562081	0.00465311	0.921776	0.603
hypothyroidism	IL_2RA	6	0.141538	0.208789	0.497835	1.15204	0.765146	1.73458	-0.700914	0.863233	0.462368	0.496132	0.0913688	2.69399	-0.120659	0.190165	0.553649	0.886336	0.610557	1.28668	-0.0231696	0.154993	0.881169	0.977097	0.721115	1.32395	-0.0880246	0.169365	0.625431	0.915738	0.65706	1.27626	15.5289	0.00832617	0.0768455	0.371453	0.16
hypothyroidism	IL_4	6	0.00936952	0.081631	0.90862	1.00941	0.860168	1.18455	0.160663	0.370522	0.686931	1.17429	0.568042	2.42756	-0.211688	0.17779	0.287227	0.809217	0.57112	1.14658	0.0416041	0.10535	0.692908	1.04248	0.847993	1.28158	0.129451	0.131843	0.371263	1.1382	0.879007	1.47383	5.12156	0.401226	-0.0137799	0.695573	0.416
hypothyroidism	IL_5	6	-0.0490964	0.132742	0.711485	0.952089	0.733982	1.23501	-0.340362	0.595821	0.598396	0.711512	0.221314	2.28747	-0.0899747	0.245492	0.728984	0.913954	0.564882	1.47874	-0.0513721	0.166256	0.757326	0.949925	0.685756	1.31586	-0.0652168	0.199287	0.756736	0.936864	0.633928	1.38457	5.74787	0.331531	0.0265833	0.640907	0.414
hypothyroidism	IL_6	6	-0.0383026	0.0802379	0.633104	0.962422	0.822367	1.12633	-0.121132	0.332799	0.734297	0.885917	0.461434	1.70089	-0.074486	0.134734	0.60418	0.92822	0.712793	1.20876	-0.0438519	0.0963386	0.648976	0.957096	0.792411	1.15601	-0.0547567	0.119481	0.665974	0.946715	0.749058	1.19653	0.681159	0.983987	0.00754225	0.810252	0.985
hypothyroidism	IL_7	6	-0.110853	0.13855	0.423657	0.895071	0.682215	1.17434	-0.669473	0.572778	0.307381	0.511978	0.166607	1.57329	0.204777	0.312493	0.541221	1.22725	0.665172	2.26429	-0.15051	0.168092	0.370571	0.860269	0.618801	1.19596	-0.402782	0.239771	0.153819	0.668457	0.417808	1.06948	6.36376	0.272415	0.050971	0.37173	0.253
hypothyroidism	IL_8	6	-0.203632	0.120777	0.0917938	0.815763	0.643808	1.03365	-0.901199	0.500074	0.145876	0.406083	0.152385	1.08215	-0.322592	0.223937	0.209266	0.724269	0.466962	1.12336	-0.31457	0.147984	0.0335283	0.730103	0.546283	0.975777	-0.329046	0.18785	0.140225	0.71961	0.497962	1.03992	3.90424	0.563284	0.0636171	0.223953	0.589
hypothyroidism	IL_9	6	0.14755	0.118984	0.214943	1.15899	0.917908	1.46339	0.129425	0.492469	0.805679	1.13817	0.433521	2.98818	0.143119	0.233028	0.56597	1.15387	0.730799	1.82185	0.122996	0.145691	0.398541	1.13088	0.849967	1.50463	0.101977	0.180847	0.597185	1.10736	0.776869	1.57844	3.41852	0.63575	0.00165321	0.971562	0.682
hypothyroidism	IP_10	6	0.38191	0.149004	0.0103748	1.46508	1.09402	1.96199	0.097	0.157	0.537	1.102	0.81	1.499	0.22952	0.202461	0.308353	1.258	0.845943	1.87076	0.244486	0.150062	0.103264	1.27696	0.951576	1.71362	0.212095	0.174179	0.277668	1.23627	0.878715	1.7393	7.93311	0.159961	0.0648383	0.27804	0.232
hypothyroidism	M_CSF	6	0.0757504	0.144018	0.598903	1.07869	0.813406	1.4305	-0.296994	0.59564	0.644224	0.743049	0.231206	2.38801	0.0373584	0.30708	0.907909	1.03807	0.568634	1.89503	0.0360216	0.176619	0.838392	1.03668	0.733336	1.4655	-0.0307211	0.198948	0.88332	0.969746	0.656613	1.43221	3.03612	0.694417	0.0340368	0.554103	0.684
hypothyroidism	MCP_1	6	-0.00883613	0.114354	0.938409	0.991203	0.792177	1.24023	-0.267138	0.513277	0.630225	0.765567	0.279945	2.0936	-0.0586337	0.201881	0.783143	0.943052	0.634879	1.40081	-0.0189258	0.105595	0.857757	0.981252	0.797805	1.20688	-0.0388105	0.141063	0.794224	0.961933	0.729575	1.26829	10.2744	0.067822	0.0235187	0.631446	0.111
hypothyroidism	MCP_3	6	-0.147039	0.229862	0.522378	0.86326	0.550148	1.35458	-0.131336	1.07085	0.908302	0.876923	0.107507	7.15296	-0.119705	0.424514	0.789257	0.887182	0.386064	2.03876	-0.166831	0.271103	0.538305	0.846343	0.497483	1.43984	-0.170142	0.33054	0.628673	0.843545	0.441313	1.61239	5.57132	0.350188	-0.00142703	0.988671	0.423
hypothyroidism	MIF	6	0.0819853	0.121482	0.499756	1.08544	0.855456	1.37725	0.27407	0.553074	0.646209	1.31531	0.444878	3.88878	0.040597	0.230539	0.867129	1.04143	0.662814	1.63633	0.0488946	0.154855	0.752196	1.05011	0.77521	1.42249	0.0317877	0.200188	0.88005	1.0323	0.697271	1.5283	4.99777	0.416153	-0.017526	0.738496	0.509
hypothyroidism	MIG	6	0.285042	0.185028	0.12343	1.32982	0.925323	1.91113	-0.663408	0.702689	0.398576	0.515093	0.129941	2.04186	0.295352	0.241859	0.276456	1.3436	0.836364	2.15846	0.204742	0.148041	0.16666	1.22721	0.918129	1.64034	0.0693567	0.175876	0.709581	1.07182	0.759299	1.51297	12.2685	0.0312878	0.0865257	0.23661	0.07
hypothyroidism	MIP_1A	6	-0.0458402	0.120907	0.704587	0.955195	0.753656	1.21063	-0.425945	0.500293	0.442521	0.653152	0.244995	1.7413	-0.179212	0.21956	0.451487	0.835928	0.543595	1.28547	-0.0925447	0.159375	0.561461	0.911608	0.667031	1.24586	-0.12134	0.180792	0.531873	0.885733	0.621455	1.2624	4.26617	0.511764	0.0346805	0.477403	0.577
hypothyroidism	MIP_1B	6	0.0634539	0.125294	0.612549	1.06551	0.833499	1.3621	-0.470953	0.511708	0.409469	0.624407	0.22903	1.70232	-0.0327559	0.128609	0.809103	0.967775	0.752143	1.24523	0.0052743	0.0978766	0.957025	1.00529	0.829806	1.21788	-0.0175788	0.114742	0.884229	0.982575	0.784685	1.23037	12.3484	0.0303137	0.0486667	0.34246	0.061
hypothyroidism	PDGF_BB	6	-0.0045234	0.0797282	0.954756	0.995487	0.85147	1.16386	0.0299179	0.330718	0.932268	1.03037	0.538866	1.97018	0.0415261	0.150593	0.793774	1.0424	0.775974	1.4003	0.0575618	0.0992516	0.561943	1.05925	0.871995	1.28672	0.0566813	0.122648	0.663389	1.05832	0.832178	1.34591	3.19912	0.669318	-0.00313646	0.919713	0.704
hypothyroidism	RANTES	6	-0.0469451	0.169435	0.781727	0.95414	0.68452	1.32996	-0.90656	0.646537	0.233498	0.403911	0.113748	1.43426	-0.371269	0.354714	0.343188	0.689859	0.344208	1.38261	-0.0906664	0.166675	0.586461	0.913322	0.658791	1.26619	-0.312045	0.199124	0.177877	0.731949	0.49543	1.08138	9.51725	0.090128	0.0784242	0.242494	0.137
hypothyroidism	SCF	6	0.0633693	0.0795503	0.425687	1.06542	0.911604	1.24519	0.130645	0.329465	0.711954	1.13956	0.597438	2.17362	0.0316844	0.125658	0.810963	1.03219	0.80686	1.32045	0.0672918	0.0936414	0.47238	1.06961	0.890257	1.28509	0.0741111	0.11828	0.558431	1.07693	0.854091	1.3579	0.136125	0.999654	-0.00613402	0.843622	1
hypothyroidism	SCGF_B	6	0.190647	0.13678	0.163371	1.21003	0.925481	1.58207	0.317562	0.628937	0.640164	1.37377	0.400455	4.71279	0.271143	0.250429	0.328364	1.31146	0.802761	2.14252	0.202129	0.155181	0.192734	1.22401	0.903006	1.65911	0.219147	0.174095	0.263683	1.24501	0.885078	1.75133	6.68483	0.245155	-0.0115863	0.845414	0.338
hypothyroidism	SDF_1A	6	0.0438411	0.107216	0.68261	1.04482	0.84679	1.28915	0.396967	0.462767	0.439355	1.48731	0.600461	3.68397	0.0893286	0.160665	0.602176	1.09344	0.798058	1.49815	0.0573638	0.11139	0.606564	1.05904	0.851326	1.31744	0.0771885	0.138438	0.60118	1.08025	0.823534	1.41698	8.50961	0.130297	-0.03217	0.475678	0.221
hypothyroidism	TNF_A	6	0.0788634	0.12217	0.518589	1.08206	0.851642	1.37481	-0.660167	0.505924	0.261941	0.516765	0.191709	1.39298	0.0314674	0.253804	0.906159	1.03197	0.627515	1.6971	-0.0191218	0.160111	0.904936	0.98106	0.716814	1.34272	-0.0486849	0.190172	0.808146	0.952481	0.656113	1.38272	4.86198	0.432955	0.0674074	0.206701	0.453
hypothyroidism	TNF_B	6	0.0268425	0.182534	0.883089	1.02721	0.71826	1.46904	-0.178931	0.754703	0.824236	0.836164	0.190491	3.67035	0.160284	0.310928	0.628178	1.17384	0.638179	2.15913	-0.00674051	0.219388	0.975489	0.993282	0.646139	1.52693	-0.0841517	0.271959	0.769475	0.919292	0.539458	1.56657	0.714386	0.98217	0.0187955	0.792648	0.972
hypothyroidism	TRAIL	6	0.0987863	0.103275	0.338803	1.10383	0.901556	1.35149	0.0315021	0.47762	0.950577	1.032	0.40469	2.63172	0.147102	0.156007	0.389017	1.15847	0.853276	1.57283	0.124231	0.104563	0.234796	1.13228	0.922459	1.38982	0.107166	0.125786	0.433129	1.11312	0.869903	1.42434	8.38005	0.136497	0.00612629	0.891608	0.218
hypothyroidism	VEGF	6	-0.180314	0.111901	0.107097	0.835008	0.670561	1.03978	-0.439314	0.501251	0.430275	0.644479	0.241288	1.7214	-0.160375	0.195648	0.449675	0.851824	0.580511	1.24994	-0.168741	0.111643	0.130679	0.844728	0.67871	1.05136	-0.156366	0.149669	0.343995	0.855246	0.637808	1.14681	8.44542	0.133336	0.0236129	0.622634	0.201

## Sheet: Supplementary Table 10
Supplementary Table 10 The summary of causal effects, heterogeneity and pleiotropy of cytokines on hyperthyroidism.
			MR analysis with inverse variance weighted method						MR analysis with Egger method						MR analysis with Simple Mode method						MR analysis with weighted median method						MR analysis with Weighted Mode method						Heterogeneity_test
Exposure	outcome	nsnp	beta	se	pval	or	or_lci95	or_uci95	beta	se	pval	or	or_lci95	or_uci95	beta	se	pval	or	or_lci95	or_uci95	beta	se	pval	or	or_lci95	or_uci95	beta	se	pval	or	or_lci95	or_uci95	Q	Q_pval	pval.egger_intercept	pval.egger	MR-PRESSO global pval
B_NGF	hyperthyroidism	12	0.0856719	0.0559495	0.125711	1.08945	0.976296	1.21572	-0.0543743	0.178522	0.76693	0.947078	0.667459	1.34384	0.116225	0.0752481	0.122454	1.12325	0.969222	1.30175	0.146845	0.136153	0.303879	1.15817	0.886908	1.51241	0.16667	0.120434	0.193819	1.18136	0.932972	1.49589	9.1555	0.607541	0.0225922	0.42802	0.587
CTACK	hyperthyroidism	18	0.000898916	0.0386338	0.981437	1.0009	0.927907	1.07963	-0.0160494	0.0649495	0.807969	0.984079	0.86645	1.11768	0.00137212	0.0538242	0.979662	1.00137	0.901114	1.11279	0.0186023	0.0865108	0.832304	1.01878	0.859883	1.20703	0.00471293	0.0644616	0.94257	1.00472	0.885474	1.14003	14.4278	0.63662	0.00541306	0.749675	0.688
EOTAXIN	hyperthyroidism	25	0.0182954	0.0469299	0.696651	1.01846	0.928962	1.11659	-0.0118575	0.105096	0.911148	0.988213	0.80425	1.21425	-0.0182354	0.0640261	0.775788	0.98193	0.866125	1.11322	-0.0635576	0.106504	0.556255	0.93842	0.761621	1.15626	-0.00403337	0.0785594	0.959478	0.995975	0.853841	1.16177	19.4338	0.728476	0.00440193	0.751368	0.75
FGF_BASIC	hyperthyroidism	20	0.116908	0.0600557	0.051575	1.12402	0.999199	1.26442	0.0726711	0.117467	0.543896	1.07538	0.854222	1.35379	0.128696	0.0848788	0.129461	1.13734	0.963034	1.3432	0.115892	0.143541	0.429439	1.12288	0.847514	1.4877	0.102044	0.121142	0.41007	1.10743	0.873371	1.40422	13.2744	0.824231	0.00640098	0.666463	0.822
G_CSF	hyperthyroidism	20	0.116218	0.0634482	0.0669956	1.12324	0.991893	1.27198	0.077559	0.0994767	0.445716	1.08065	0.889216	1.31329	0.0446658	0.0845288	0.597215	1.04568	0.886025	1.2341	0.0897052	0.143943	0.540561	1.09385	0.824959	1.45039	0.0760096	0.112606	0.507805	1.07897	0.865283	1.34544	28.1651	0.0803022	0.00706303	0.61506	0.096
GROA	hyperthyroidism	17	-0.00354296	0.0340162	0.917046	0.996463	0.932194	1.06516	0.0498705	0.0656928	0.459529	1.05113	0.924144	1.19558	-0.00764414	0.0463704	0.869062	0.992385	0.906168	1.0868	0.0923694	0.0835513	0.285272	1.09677	0.931098	1.29192	-0.0142434	0.049013	0.775087	0.985858	0.895558	1.08526	19.3594	0.250468	-0.0183633	0.356454	0.243
HGF	hyperthyroidism	20	0.0262885	0.0526918	0.617843	1.02664	0.925901	1.13833	-0.104035	0.0984693	0.304703	0.901194	0.743018	1.09304	0.0250469	0.0742536	0.735879	1.02536	0.886486	1.186	0.0309625	0.118037	0.795904	1.03145	0.818412	1.29994	0.0384029	0.0956142	0.692428	1.03915	0.861568	1.25333	18.5367	0.486898	0.0203562	0.134603	0.525
IFN_G	hyperthyroidism	14	-0.0236112	0.089886	0.792798	0.976665	0.818905	1.16482	0.104125	0.17156	0.555209	1.10974	0.792841	1.5533	-0.0717311	0.109525	0.512515	0.930781	0.750962	1.15366	0.153566	0.196183	0.447787	1.16598	0.793777	1.71272	0.020111	0.18061	0.913039	1.02031	0.716137	1.45369	19.6743	0.103634	-0.0194748	0.397632	0.122
IL_10	hyperthyroidism	20	0.0506356	0.0632132	0.423116	1.05194	0.929357	1.19069	-0.0500385	0.118549	0.677957	0.951193	0.753976	1.19999	0.117901	0.0667974	0.0775538	1.12513	0.987063	1.28252	0.176303	0.136049	0.210541	1.1928	0.913608	1.55731	0.137603	0.075813	0.0853379	1.14752	0.98907	1.33135	35.5289	0.0120523	0.0156739	0.328799	0.015
IL_12_P70	hyperthyroidism	20	-0.00806362	0.0594906	0.892181	0.991969	0.882792	1.11465	0.14258	0.0945899	0.149071	1.15325	0.958088	1.38816	0.0776779	0.0541012	0.151063	1.08077	0.972038	1.20167	-0.0143255	0.159523	0.929384	0.985777	0.72109	1.34762	0.0720373	0.0536715	0.195354	1.0747	0.967385	1.19391	36.7449	0.00853839	-0.0274986	0.0649269	0.053
IL_13	hyperthyroidism	18	0.0402959	0.0333727	0.227258	1.04112	0.975198	1.1115	0.116723	0.05822	0.0622021	1.12381	1.00261	1.25965	0.0822595	0.0451816	0.068661	1.08574	0.993723	1.18627	0.0555653	0.0828346	0.511361	1.05714	0.898714	1.24349	0.0695868	0.04375	0.130133	1.07207	0.983967	1.16805	14.9114	0.601865	-0.0221395	0.128702	0.582
IL_16	hyperthyroidism	18	0.0107588	0.0325899	0.741304	1.01082	0.948269	1.07749	-0.0213141	0.0548856	0.702885	0.978911	0.879071	1.09009	0.000710402	0.0460862	0.987701	1.00071	0.91428	1.09531	0.0125992	0.0713115	0.861849	1.01268	0.880583	1.16459	-0.000732632	0.0455516	0.987355	0.999268	0.913919	1.09259	11.3145	0.839757	0.0103061	0.478178	0.89
IL_17	hyperthyroidism	18	-0.087454	0.061855	0.157404	0.916261	0.811647	1.03436	-0.288445	0.104352	0.0138259	0.749428	0.610807	0.91951	-0.215381	0.0914061	0.0184578	0.806235	0.673992	0.964424	-0.230079	0.195789	0.256136	0.794471	0.541276	1.1661	-0.260348	0.120079	0.0446293	0.770783	0.609142	0.975316	18.5974	0.352124	0.0366154	0.0327196	0.278
IL_18	hyperthyroidism	19	0.0528407	0.0395154	0.181151	1.05426	0.975691	1.13916	0.0919831	0.0798762	0.265436	1.09635	0.937466	1.28215	0.000164074	0.0522675	0.997495	1.00016	0.902777	1.10806	-0.024661	0.103186	0.813809	0.975641	0.796996	1.19433	-0.0272267	0.0639834	0.675497	0.973141	0.858444	1.10316	23.7471	0.16349	-0.00956525	0.577805	0.19
IL_1B	hyperthyroidism	10	0.112989	0.0604194	0.061472	1.11962	0.994582	1.26038	0.299177	0.121578	0.039271	1.34875	1.06278	1.71167	0.139486	0.0807858	0.084236	1.14968	0.981323	1.34693	-0.0293574	0.130946	0.827612	0.971069	0.751254	1.2552	0.18204	0.124956	0.179148	1.19966	0.939062	1.53258	4.71418	0.858478	-0.0364488	0.115603	0.863
IL_1RA	hyperthyroidism	13	0.0393442	0.0546355	0.471451	1.04013	0.934502	1.15769	0.0910008	0.119238	0.461407	1.09527	0.867009	1.38363	0.0675816	0.0745604	0.364724	1.06992	0.92445	1.23828	0.131891	0.11268	0.264523	1.14098	0.914881	1.42297	0.13039	0.116526	0.285048	1.13927	0.906648	1.43158	5.05655	0.956063	-0.0101806	0.635544	0.944
IL_2	hyperthyroidism	17	0.12617	0.0456039	0.00566349	1.13448	1.03747	1.24055	0.0291358	0.0887766	0.747303	1.02956	0.865138	1.22524	0.152516	0.0637725	0.016777	1.16476	1.0279	1.31984	0.214106	0.112974	0.0762831	1.23875	0.992704	1.54579	0.210099	0.0969434	0.0456506	1.2338	1.02029	1.49199	9.43406	0.894468	0.0196744	0.222067	0.894
IL_2RA	hyperthyroidism	17	-0.0426909	0.0448269	0.340919	0.958208	0.877611	1.04621	-0.0776564	0.0709117	0.29074	0.925282	0.805217	1.06325	-0.0687653	0.051314	0.180217	0.933546	0.844221	1.03232	0.00285821	0.0887517	0.974707	1.00286	0.842741	1.19341	-0.0688341	0.050589	0.192484	0.933482	0.845364	1.03078	24.2395	0.0844024	0.0118782	0.528952	0.105
IL_4	hyperthyroidism	18	-0.0442115	0.0670171	0.509443	0.956752	0.838983	1.09105	-0.0213324	0.115147	0.855351	0.978894	0.781125	1.22673	0.0100408	0.0889212	0.910096	1.01009	0.848534	1.20241	0.0843709	0.157146	0.598297	1.08803	0.799607	1.4805	0.0932892	0.142144	0.520416	1.09778	0.830844	1.45048	24.7471	0.100516	-0.00391055	0.807225	0.102
IL_5	hyperthyroidism	15	0.0661981	0.0457872	0.14824	1.06844	0.97673	1.16876	0.157664	0.10673	0.163426	1.17077	0.949779	1.44319	0.0845837	0.0667428	0.205045	1.08826	0.95482	1.24036	0.116098	0.110879	0.31281	1.12311	0.90373	1.39573	0.120555	0.107845	0.282444	1.12812	0.913181	1.39366	13.2657	0.50572	-0.0200575	0.360063	0.51
IL_6	hyperthyroidism	19	0.0602073	0.0738118	0.414679	1.06206	0.919005	1.22738	0.212734	0.145857	0.162928	1.23706	0.929466	1.64644	0.0150411	0.0903453	0.867776	1.01515	0.850411	1.21181	0.187292	0.169427	0.283525	1.20598	0.865208	1.68097	0.04227	0.133211	0.754655	1.04318	0.803463	1.35441	24.3148	0.144983	-0.0194527	0.243847	0.159
IL_7	hyperthyroidism	15	0.0690104	0.0386918	0.0744894	1.07145	0.993198	1.15586	0.0772089	0.078325	0.342248	1.08027	0.926531	1.25951	0.102807	0.0548737	0.0609959	1.10828	0.995266	1.23412	0.0503618	0.0955689	0.606465	1.05165	0.872011	1.2683	0.0953892	0.0649497	0.164033	1.10009	0.968592	1.24943	11.7285	0.628097	-0.00209841	0.906017	0.631
IL_8	hyperthyroidism	13	-0.0449306	0.0495859	0.364874	0.956064	0.867518	1.05365	-0.169852	0.0722344	0.038392	0.843789	0.732397	0.972123	-0.0786852	0.0633341	0.214095	0.924331	0.816425	1.0465	-0.0550335	0.0785918	0.497127	0.946453	0.811336	1.10407	-0.0933465	0.0681345	0.195765	0.910878	0.797008	1.04102	15.0258	0.240026	0.033775	0.0509805	0.286
IL_9	hyperthyroidism	13	0.0785851	0.0498044	0.114594	1.08176	0.981149	1.19268	0.0903128	0.117917	0.459853	1.09452	0.86866	1.3791	0.0777754	0.0693719	0.26223	1.08088	0.943467	1.23831	0.145919	0.119559	0.245726	1.1571	0.915379	1.46266	0.0548491	0.105241	0.611728	1.05638	0.859483	1.29839	9.74713	0.638134	-0.00366888	0.914604	0.605
IP_10	hyperthyroidism	13	-0.0155079	0.0545102	0.77603	0.984612	0.88484	1.09563	-0.137545	0.117289	0.265684	0.871495	0.692511	1.09674	-0.029222	0.0758852	0.700177	0.971201	0.836978	1.12695	0.112194	0.128294	0.399004	1.11873	0.870001	1.43857	0.0956478	0.12004	0.441048	1.10037	0.869679	1.39226	8.47495	0.747001	0.024878	0.264763	0.739
M_CSF	hyperthyroidism	15	-0.054602	0.0406565	0.179269	0.946862	0.874337	1.0254	-0.113786	0.093303	0.244308	0.892449	0.743297	1.07153	-0.0741651	0.0524014	0.156973	0.928518	0.837887	1.02895	-0.131665	0.104491	0.228249	0.876635	0.714289	1.07588	-0.135573	0.0981064	0.188657	0.873215	0.720463	1.05835	16.6331	0.276255	0.0205455	0.491556	0.299
MCP_1	hyperthyroidism	23	-0.0424154	0.0475531	0.372416	0.958472	0.873175	1.0521	-0.0344857	0.0901879	0.706025	0.966102	0.809568	1.1529	-0.0214892	0.0688448	0.754934	0.97874	0.855196	1.12013	-0.00466612	0.111803	0.967086	0.995345	0.799476	1.2392	0.00723052	0.0803833	0.92914	1.00726	0.860432	1.17914	23.775	0.359136	-0.0014932	0.917822	0.345
MCP_3	hyperthyroidism	9	-0.00835661	0.0455458	0.854424	0.991678	0.906988	1.08428	0.178008	0.0894906	0.087004	1.19483	1.00261	1.42391	-0.0554762	0.0531572	0.296658	0.946035	0.85243	1.04992	-0.0819443	0.0746948	0.304538	0.921323	0.795849	1.06658	-0.079215	0.0724215	0.305878	0.923841	0.801588	1.06474	11.8296	0.158971	-0.0586994	0.0555617	0.16
MIF	hyperthyroidism	19	-0.0104291	0.0539404	0.846689	0.989625	0.89034	1.09998	0.0951971	0.106213	0.382619	1.09988	0.893167	1.35442	-0.0322626	0.0654803	0.62222	0.968252	0.851629	1.10085	-0.0412928	0.121314	0.737511	0.959548	0.756488	1.21711	-0.0379542	0.114456	0.744018	0.962757	0.769289	1.20488	29.4738	0.0428874	-0.0213514	0.265711	0.034
MIG	hyperthyroidism	18	0.0159492	0.0419185	0.703589	1.01608	0.935933	1.10308	0.114044	0.079095	0.168631	1.1208	0.959846	1.30875	0.0352018	0.0580984	0.544582	1.03583	0.924344	1.16076	0.0132182	0.0989103	0.895258	1.01331	0.834731	1.23008	-0.00308438	0.0832613	0.970881	0.99692	0.846812	1.17364	17.9278	0.393411	-0.0274654	0.166948	0.416
MIP_1A	hyperthyroidism	14	0.0703963	0.0526112	0.180881	1.07293	0.967808	1.18948	0.107877	0.139939	0.455686	1.11391	0.846704	1.46544	0.112545	0.0715426	0.115692	1.11912	0.972701	1.28759	0.167912	0.118656	0.180542	1.18283	0.937391	1.49254	0.175339	0.12549	0.185734	1.19165	0.931815	1.52394	11.1916	0.594766	-0.00705304	0.777483	0.599
MIP_1B	hyperthyroidism	25	0.00311281	0.0379378	0.934607	1.00312	0.931233	1.08055	0.0320945	0.0608123	0.602718	1.03262	0.916588	1.16333	0.01709	0.0440981	0.698353	1.01724	0.933007	1.10907	0.0262589	0.0804888	0.747068	1.02661	0.87678	1.20204	0.0262589	0.0458002	0.57175	1.02661	0.938465	1.12303	32.5439	0.114068	-0.00835107	0.544577	0.139
PDGF_BB	hyperthyroidism	21	0.0508922	0.0522734	0.330266	1.05221	0.949743	1.16573	0.122304	0.106244	0.263948	1.1301	0.917654	1.39172	0.033514	0.0722056	0.642542	1.03408	0.89762	1.19129	0.14499	0.118136	0.233956	1.15603	0.917084	1.45723	0.0220504	0.0759763	0.77463	1.0223	0.880854	1.18645	22.5895	0.309399	-0.0110573	0.448116	0.375
RANTES	hyperthyroidism	17	0.00197293	0.0472981	0.966728	1.00197	0.913263	1.0993	-0.0551809	0.104286	0.604459	0.946314	0.771374	1.16093	-0.0175259	0.0594518	0.768152	0.982627	0.874545	1.10407	-0.0306955	0.109661	0.783131	0.969771	0.782211	1.2023	-0.0255174	0.104357	0.809937	0.974805	0.794488	1.19605	6.39914	0.983182	0.0126059	0.547817	0.976
SCF	hyperthyroidism	22	-0.0446076	0.0690642	0.518353	0.956373	0.835292	1.095	-0.0811052	0.133478	0.550271	0.922097	0.709835	1.19783	-0.0572713	0.0811565	0.480381	0.944338	0.805463	1.10716	-0.0118933	0.147285	0.936405	0.988177	0.740395	1.31888	-0.0501094	0.129803	0.703348	0.951125	0.737475	1.22667	34.7759	0.0298754	0.00551986	0.750667	0.041
SCGF_B	hyperthyroidism	21	0.101015	0.0421647	0.0165879	1.10629	1.01854	1.2016	0.0785418	0.0930392	0.409073	1.08171	0.901392	1.2981	0.134139	0.057171	0.0189619	1.14355	1.02233	1.27915	0.136401	0.0908116	0.148715	1.14614	0.959264	1.36943	0.164551	0.0774697	0.046327	1.17886	1.01279	1.37217	24.3002	0.229524	0.00518487	0.788039	0.245
SDF_1A	hyperthyroidism	16	-0.0880653	0.0610703	0.149293	0.915701	0.8124	1.03214	-0.196864	0.102231	0.0747012	0.821302	0.672175	1.00352	-0.0531849	0.0842119	0.527674	0.948205	0.803932	1.11837	-0.00467241	0.138385	0.973511	0.995338	0.758884	1.30547	-0.0104215	0.130539	0.937425	0.989633	0.766226	1.27818	10.8896	0.760378	0.0182648	0.205731	0.754
TNF_A	hyperthyroidism	7	0.0598442	0.0537655	0.265683	1.06167	0.955485	1.17966	-0.00719981	0.0838231	0.934885	0.992826	0.842406	1.1701	0.0404303	0.0688509	0.557059	1.04126	0.909812	1.1917	0.0518566	0.093688	0.599922	1.05322	0.876541	1.26552	0.049723	0.0786939	0.550783	1.05098	0.900759	1.22625	3.13881	0.791234	0.0224826	0.344923	0.825
TNF_B	hyperthyroidism	6	-0.0466049	0.0539111	0.387326	0.954464	0.858756	1.06084	-0.164251	0.173675	0.397832	0.848529	0.603714	1.19262	-0.0813174	0.0686047	0.235898	0.921901	0.80591	1.05459	-0.111164	0.107197	0.347261	0.894792	0.725227	1.104	-0.111164	0.106115	0.342807	0.894792	0.726768	1.10166	3.30358	0.653293	0.025734	0.515458	0.666
TRAIL	hyperthyroidism	24	0.0388532	0.0494655	0.432184	1.03962	0.943556	1.14546	0.00418643	0.0670714	0.950794	1.0042	0.880493	1.14528	0.0259253	0.0543175	0.633154	1.02626	0.922621	1.14155	0.0613126	0.0816666	0.460406	1.06323	0.905966	1.2478	0.0260803	0.0526979	0.625364	1.02642	0.925698	1.13811	36.8396	0.0337929	0.00988917	0.447415	0.037
VEGF	hyperthyroidism	19	0.0155604	0.0416794	0.708899	1.01568	0.936008	1.10214	0.10642	0.0643312	0.116421	1.11229	0.980523	1.26176	0.0591499	0.0421213	0.160237	1.06093	0.976864	1.15224	-0.144646	0.132149	0.288136	0.865328	0.667873	1.12116	0.0650412	0.0459963	0.17441	1.0672	0.975201	1.16788	27.7392	0.0661358	-0.0250551	0.092036	0.119

[truncated: 2 more sheets: Supplementary Table 11, Supplementary Table 12]
